# Supplementary material for: Ethyl 2-(4-chloro­phenyl)-3-(2,4-di­fluoro­phenoxy)acrylate
Source: Acta Crystallogr Sect E Struct Rep Online. 2008 Nov 20;64(Pt 12):o2373. doi: 10.1107/S1600536808037318 (PMC2959995; doi:10.1107/S1600536808037318)
Supplement: Supplementary file 2 [file e-64-o2373-Isup2.hkl]

# 
# h,k,l, Fc-squared, Fo-squared, sigma(Fo-squared) and status flag 
# 
data_I
_shelx_title ' X in P2(1)/c' 
_shelx_refln_list_code          4 
_shelx_F_calc_maximum      202.90 
_exptl_crystal_F_000       696.00 
_reflns_d_resolution_high  0.8332 
 
loop_ 
 _symmetry_equiv_pos_as_xyz 
 'x, y, z' 
 '-x, y+1/2, -z+1/2' 
 '-x, -y, -z' 
 'x, -y-1/2, z-1/2' 
 
_cell_length_a    16.2755 
_cell_length_b     7.5027 
_cell_length_c    13.8118 
_cell_angle_alpha  90.000 
_cell_angle_beta  111.112 
_cell_angle_gamma  90.000 
 
_shelx_F_squared_multiplier     1.000 
 
loop_ 
 _refln_index_h 
 _refln_index_k 
 _refln_index_l 
 _refln_F_squared_calc 
 _refln_F_squared_meas 
 _refln_F_squared_sigma 
 _refln_observed_status 
   1   0   0     1646.12     1492.99     18.00 o 
   2   0   0      446.61      382.24      5.84 o 
   3   0   0     1897.84     1831.38     23.00 o 
   4   0   0       34.16       40.14      3.87 o 
   5   0   0       47.29       39.61      4.08 o 
   6   0   0     1928.23     1676.20     47.48 o 
   7   0   0     1586.97     1558.14     21.68 o 
   8   0   0       32.38       41.35      7.65 o 
   9   0   0     2091.76     1982.32     28.76 o 
  10   0   0      505.40      498.30     16.11 o 
  11   0   0     1544.77     1447.04     28.41 o 
  12   0   0      724.23      777.06     25.15 o 
  13   0   0        1.92        1.80      7.52 o 
  14   0   0       82.07      102.02     26.67 o 
  15   0   0       70.50       56.79     10.68 o 
  16   0   0      217.58      261.84     36.44 o 
  17   0   0       22.61       13.99     16.19 o 
  18   0   0       52.43       67.41     10.86 o 
   1   1   0      524.19      555.85      7.29 o 
   2   1   0     1578.88     1546.07     24.14 o 
   3   1   0     1291.26     1315.81     26.80 o 
   4   1   0      263.00      244.86      7.09 o 
   5   1   0      314.90      349.34     10.59 o 
   6   1   0      679.91      615.22     31.24 o 
   7   1   0       51.03       43.80      6.04 o 
   8   1   0      493.00      495.42     13.91 o 
   9   1   0       42.11       39.08      5.64 o 
  10   1   0      220.10      210.65     11.35 o 
  11   1   0      187.28      177.92     21.53 o 
  12   1   0     1229.17     1117.65     27.17 o 
  13   1   0      936.60      958.50     52.45 o 
  14   1   0      336.19      325.81     17.45 o 
  15   1   0        0.96        8.94      7.18 o 
  16   1   0        4.72        8.96      7.10 o 
  17   1   0       24.83       15.14     16.35 o 
  18   1   0        3.37        0.00     16.83 o 
   0   2   0     6516.87     6450.69     47.49 o 
   1   2   0       19.16        9.85      5.08 o 
   2   2   0    21416.68    21150.08    288.43 o 
   3   2   0      932.23      931.83     43.63 o 
   4   2   0     2340.48     2294.62     23.30 o 
   5   2   0        2.94        4.43      4.27 o 
   6   2   0      430.12      474.78     12.41 o 
   7   2   0      463.22      529.05     13.78 o 
   8   2   0     1003.25      922.90     37.74 o 
   9   2   0     1397.96     1425.78     41.80 o 
  10   2   0       80.58       79.00      8.12 o 
  11   2   0      236.23      227.18     12.66 o 
  12   2   0      721.73      725.35     46.09 o 
  13   2   0        0.12        6.61     10.23 o 
  14   2   0        2.51        8.17      9.18 o 
  15   2   0       80.63       86.28     10.88 o 
  16   2   0       17.44       23.75     19.41 o 
  17   2   0        8.92        0.00     16.83 o 
   1   3   0      298.35      329.75      9.60 o 
   2   3   0       25.16       34.88      5.72 o 
   3   3   0        1.50        2.02      3.70 o 
   4   3   0       34.94       23.85      4.56 o 
   5   3   0       16.15       22.56      4.44 o 
   6   3   0      959.74      892.63     18.88 o 
   7   3   0      130.09      112.75     14.59 o 
   8   3   0        2.19        1.93      4.29 o 
   9   3   0      403.02      382.91     15.25 o 
  10   3   0      175.11      174.34     11.97 o 
  11   3   0     1063.13     1114.23     27.44 o 
  12   3   0      169.26      181.11     16.53 o 
  13   3   0        0.08        0.00      7.73 o 
  14   3   0        0.70        0.00      8.38 o 
  15   3   0       37.91       37.02     15.87 o 
  16   3   0        6.48        8.22      9.34 o 
  17   3   0        0.41        0.00      8.99 o 
   0   4   0       43.40       31.58      6.77 o 
   1   4   0       42.06       45.23      8.14 o 
   2   4   0      244.18      237.25     10.38 o 
   3   4   0       29.70       38.96      5.34 o 
   4   4   0      244.34      231.99     18.24 o 
   5   4   0      108.12      106.81      8.09 o 
   6   4   0     1083.63     1083.08     23.05 o 
   7   4   0        0.61        3.69      6.28 o 
   8   4   0      240.45      270.29     13.46 o 
   9   4   0       32.33       48.67      7.27 o 
  10   4   0      436.48      453.44     18.26 o 
  11   4   0       16.85       11.95     14.42 o 
  12   4   0        5.85        0.00      7.92 o 
  13   4   0       10.21       12.50      7.46 o 
  14   4   0       11.80        5.61      7.84 o 
  15   4   0       14.22       29.54      7.61 o 
  16   4   0        0.36        0.00      7.89 o 
   1   5   0       23.99       33.28      5.58 o 
   2   5   0      132.58      126.65      9.79 o 
   3   5   0       28.90       33.32      5.96 o 
   4   5   0        8.22       11.90      6.36 o 
   5   5   0       41.15       37.87      7.30 o 
   6   5   0        5.33       18.79      5.48 o 
   7   5   0       37.62       37.93      9.43 o 
   8   5   0       68.55       69.63      8.94 o 
   9   5   0        9.93        4.94      7.17 o 
  10   5   0       21.38       18.13      8.86 o 
  11   5   0       24.73       24.60      7.90 o 
  12   5   0       10.84        5.94      6.94 o 
  13   5   0        0.13        6.14     11.60 o 
  14   5   0        0.96        8.99      6.70 o 
  15   5   0       17.69       36.83      9.79 o 
   0   6   0       28.01       29.00     10.63 o 
   1   6   0       14.36       18.08      6.82 o 
   2   6   0       16.02       18.07      7.41 o 
   3   6   0       34.47       30.98      7.28 o 
   4   6   0      349.73      353.98     17.00 o 
   5   6   0        9.52       14.41      6.19 o 
   6   6   0       11.16       25.47     12.48 o 
   7   6   0       47.23       57.62      9.45 o 
   8   6   0        1.88       14.95      6.38 o 
   9   6   0        2.65        0.00      7.05 o 
  10   6   0       13.50       10.90      8.20 o 
  11   6   0        0.08        0.00      8.38 o 
  12   6   0        1.68        0.00      8.54 o 
  13   6   0        0.01        7.44      6.51 o 
   1   7   0       12.77       17.10      7.33 o 
   2   7   0        6.35        8.21     17.80 o 
   3   7   0        2.89        7.44     13.61 o 
   4   7   0       46.01       50.85      8.81 o 
   5   7   0        0.44       16.04      8.13 o 
   6   7   0        4.44        6.98      6.83 o 
   7   7   0        1.90        0.00      6.60 o 
   8   7   0        0.67        0.00     14.42 o 
   9   7   0        2.23        0.00      6.55 o 
  10   7   0        2.89        0.81      9.34 o 
  11   7   0        1.50        0.00      8.88 o 
   0   8   0        4.35        0.00     12.24 o 
   1   8   0        1.12        0.00     13.61 o 
   2   8   0        7.55       17.51      7.36 o 
   3   8   0        7.54       15.36      8.08 o 
   4   8   0        5.06        0.00      8.86 o 
   5   8   0        5.29        3.51      7.21 o 
   6   8   0        0.03        3.08     14.01 o 
   7   8   0        2.45       14.72      7.44 o 
   8   8   0        2.78        2.77     10.63 o 
 -18   1   1        5.69        0.00     11.92 o 
 -17   1   1        4.03        0.00     10.63 o 
 -16   1   1        1.01        0.00     10.31 o 
 -15   1   1      249.19      239.66     21.93 o 
 -14   1   1      451.97      377.33     26.64 o 
 -13   1   1      423.34      443.85     25.83 o 
 -12   1   1     1046.27     1045.46     36.31 o 
 -11   1   1      160.56      166.73     14.35 o 
 -10   1   1       52.70       47.54      9.67 o 
  -9   1   1      702.62      724.14     24.78 o 
  -8   1   1       89.21       81.41      8.71 o 
  -7   1   1       74.04       93.17      8.22 o 
  -6   1   1       13.78        8.86      4.83 o 
  -5   1   1     1098.59      991.18     20.59 o 
  -4   1   1       67.45       77.73      6.29 o 
  -3   1   1     1308.56     1276.36     18.83 o 
  -2   1   1     3198.17     3213.70     27.19 o 
  -1   1   1      199.60      218.70      6.97 o 
   0   1   1      185.12      194.66      6.48 o 
   1   1   1       50.98       54.03      4.19 o 
   2   1   1     2668.00     2626.30     26.80 o 
   3   1   1        8.57       10.15      3.54 o 
   4   1   1      353.49      314.82     11.82 o 
   5   1   1     1319.61     1348.83     25.84 o 
   6   1   1       50.95       43.35      7.09 o 
   7   1   1        1.80        0.64      4.51 o 
   8   1   1       64.14       68.17      8.86 o 
   9   1   1       26.58       20.62      6.61 o 
  10   1   1      133.05      125.91     13.06 o 
  11   1   1      211.22      191.29     17.74 o 
  12   1   1        0.34        0.00      8.86 o 
  13   1   1      455.07      491.99     27.93 o 
  14   1   1      120.50      118.14     17.08 o 
  15   1   1       95.73      101.85     17.89 o 
  16   1   1       10.03        0.00     13.21 o 
  17   1   1        3.06        6.77     12.89 o 
 -18   2   1        3.57        0.00     11.92 o 
 -17   2   1       47.99       73.31     16.27 o 
 -16   2   1        3.81        3.06      9.99 o 
 -15   2   1        0.93        0.00      9.83 o 
 -14   2   1        8.29        0.00     10.79 o 
 -13   2   1      285.05      306.85     22.26 o 
 -12   2   1      614.49      581.46     28.13 o 
 -11   2   1        7.92        9.50      7.25 o 
 -10   2   1      131.31      137.52     12.74 o 
  -9   2   1        2.52       10.15      6.93 o 
  -8   2   1     1667.74     1738.59     37.05 o 
  -7   2   1      632.00      673.51     22.03 o 
  -6   2   1      133.35      137.42     10.65 o 
  -5   2   1      208.09      207.14     11.30 o 
  -4   2   1     1546.28     1567.42     26.59 o 
  -3   2   1      751.88      718.07     17.25 o 
  -2   2   1     6724.21     7188.27     52.51 o 
  -1   2   1    41168.37    41798.04    603.13 o 
   0   2   1     1528.82     1454.79     22.61 o 
   1   2   1        9.53       13.86      4.03 o 
   2   2   1     1750.23     1815.42     26.90 o 
   3   2   1      840.57      792.75     19.05 o 
   4   2   1      867.83      835.02     20.82 o 
   5   2   1      808.13      753.77     21.11 o 
   6   2   1        0.24        0.00      5.32 o 
   7   2   1      899.87      996.24     27.91 o 
   8   2   1      250.74      208.34     14.69 o 
   9   2   1       29.01       30.61      7.73 o 
  10   2   1       91.14       68.82     11.12 o 
  11   2   1       37.76       17.72     11.12 o 
  12   2   1        3.31        0.00     10.95 o 
  13   2   1       10.01       17.56      8.22 o 
  14   2   1       40.75       48.98     12.08 o 
  15   2   1       37.98       53.33     13.05 o 
  16   2   1       14.15        0.00     11.44 o 
  17   2   1        0.37        0.00     12.40 o 
 -17   3   1       17.71       24.00     12.73 o 
 -16   3   1        0.39        0.00      9.99 o 
 -15   3   1        7.39        4.35     11.12 o 
 -14   3   1       41.98       33.67     11.60 o 
 -13   3   1        6.73       26.10      9.34 o 
 -12   3   1       94.67      109.59     16.28 o 
 -11   3   1      235.22      269.21     20.49 o 
 -10   3   1        5.03       11.44      8.86 o 
  -9   3   1       37.87       31.58      9.99 o 
  -8   3   1      284.95      292.96     17.27 o 
  -7   3   1     1490.24     1523.29     36.33 o 
  -6   3   1      190.04      218.61     13.71 o 
  -5   3   1      122.05      115.30      9.84 o 
  -4   3   1      109.14      113.68      9.84 o 
  -3   3   1       26.21       25.62      5.96 o 
  -2   3   1      758.21      763.73     20.95 o 
  -1   3   1     2357.90     2341.99     35.03 o 
   0   3   1       18.88        4.35      5.64 o 
   1   3   1      116.07      108.87      8.71 o 
   2   3   1      897.38      853.02     22.43 o 
   3   3   1        0.33       13.85      4.51 o 
   4   3   1     1598.90     1452.01     31.37 o 
   5   3   1      176.50      149.87     12.10 o 
   6   3   1       79.35       81.24      9.03 o 
   7   3   1      475.47      429.78     20.37 o 
   8   3   1        2.71        0.00      7.25 o 
   9   3   1       49.44       47.21     11.12 o 
  10   3   1      283.41      252.19     19.04 o 
  11   3   1     1434.84     1417.27     44.97 o 
  12   3   1      246.55      255.32     20.48 o 
  13   3   1        3.96        4.03      9.50 o 
  14   3   1       57.76       79.43     13.37 o 
  15   3   1        0.30       15.62     10.63 o 
  16   3   1       20.24       11.76     11.76 o 
 -16   4   1        3.76        5.15     12.08 o 
 -15   4   1        0.74        4.67     11.92 o 
 -14   4   1       17.37        0.00     11.28 o 
 -13   4   1      173.68      191.85     20.47 o 
 -12   4   1       70.08       80.73     14.34 o 
 -11   4   1       77.64       87.66     14.66 o 
 -10   4   1      441.89      484.29     26.32 o 
  -9   4   1        8.04       16.11      8.38 o 
  -8   4   1      371.57      402.84     21.64 o 
  -7   4   1      305.24      265.20     18.08 o 
  -6   4   1      321.75      324.02     18.08 o 
  -5   4   1       39.66       57.04      9.51 o 
  -4   4   1      235.56      211.89     14.69 o 
  -3   4   1     3179.91     3369.32     51.53 o 
  -2   4   1      572.01      557.07     21.20 o 
  -1   4   1      243.53      252.93     14.37 o 
   0   4   1      516.36      516.25     20.22 o 
   1   4   1       51.99       62.37      8.06 o 
   2   4   1       38.46       33.52      7.57 o 
   3   4   1        1.79        0.00      5.64 o 
   4   4   1       10.27       12.89      6.12 o 
   5   4   1      121.70      103.50     11.12 o 
   6   4   1       12.77       13.69      7.41 o 
   7   4   1      851.67      852.68     31.42 o 
   8   4   1       73.74       66.56     11.76 o 
   9   4   1      130.69      128.48     17.25 o 
  10   4   1       68.91       78.48     14.18 o 
  11   4   1       93.44       81.06     15.15 o 
  12   4   1        3.16        0.00     10.31 o 
  13   4   1       51.37       72.34     13.37 o 
  14   4   1       65.35       71.70     16.44 o 
  15   4   1        0.12        4.99      9.66 o 
 -15   5   1        6.79       15.46     10.79 o 
 -14   5   1       15.92       45.11     15.14 o 
 -13   5   1        0.56        0.00      9.66 o 
 -12   5   1       20.88        0.00     12.08 o 
 -11   5   1        1.28        0.00      9.99 o 
 -10   5   1        5.99        0.00      9.34 o 
  -9   5   1      105.04       94.29     13.54 o 
  -8   5   1        0.24        0.00     10.15 o 
  -7   5   1       15.08       10.31      9.99 o 
  -6   5   1       11.32       21.59      8.54 o 
  -5   5   1      480.51      472.26     23.91 o 
  -4   5   1      138.07      132.04     13.87 o 
  -3   5   1      205.43      180.01     15.32 o 
  -2   5   1       85.49       91.71     11.93 o 
  -1   5   1      173.28      173.05     15.16 o 
   0   5   1        9.71        4.19      6.77 o 
   1   5   1      142.06      170.43     13.87 o 
   2   5   1      354.14      372.01     20.34 o 
   3   5   1        7.04        1.77      6.28 o 
   4   5   1       96.87       71.40     13.06 o 
   5   5   1        0.25        0.97      7.25 o 
   6   5   1       19.85       27.71      7.73 o 
   7   5   1        0.26        8.70      6.77 o 
   8   5   1      394.14      419.86     24.54 o 
   9   5   1      712.19      672.72     34.27 o 
  10   5   1      116.69      117.66     15.31 o 
  11   5   1       84.44       86.54     16.11 o 
  12   5   1        0.95       17.88      8.22 o 
  13   5   1        9.46        4.83     12.73 o 
  14   5   1       32.28       49.46     13.69 o 
 -13   6   1        5.95        6.77     12.24 o 
 -12   6   1       18.74       19.17     11.76 o 
 -11   6   1       65.17       91.68     16.92 o 
 -10   6   1       73.99       66.87     14.34 o 
  -9   6   1       33.69       45.92     13.53 o 
  -8   6   1       13.64       14.18      8.86 o 
  -7   6   1       23.44       19.65     10.63 o 
  -6   6   1        9.19        9.34     10.15 o 
  -5   6   1       55.81       61.07     13.05 o 
  -4   6   1       17.97        3.22     11.92 o 
  -3   6   1      244.35      259.06     20.49 o 
  -2   6   1      147.28      175.73     15.15 o 
  -1   6   1      111.85      120.89     14.02 o 
   0   6   1       31.60       21.91     10.63 o 
   1   6   1        2.21        5.32      8.05 o 
   2   6   1       15.06        5.32      9.99 o 
   3   6   1       22.11       34.96     10.79 o 
   4   6   1        4.07        0.00      8.86 o 
   5   6   1      201.99      225.27     19.19 o 
   6   6   1        0.41        2.42      9.02 o 
   7   6   1       18.49       10.15     10.47 o 
   8   6   1        0.23        0.00     11.11 o 
   9   6   1      174.35      204.58     21.28 o 
  10   6   1       27.29       35.76     11.60 o 
  11   6   1        2.29       23.68     11.92 o 
  12   6   1        0.06       25.13     11.92 o 
  13   6   1        0.18        3.54      9.99 o 
 -11   7   1       10.98       13.69     13.53 o 
 -10   7   1       29.78       45.75     12.40 o 
  -9   7   1        0.08        3.06      9.66 o 
  -8   7   1        8.17       16.43     12.08 o 
  -7   7   1       34.28       34.64     11.12 o 
  -6   7   1        7.39        0.00     10.63 o 
  -5   7   1        5.38        1.29      9.50 o 
  -4   7   1        7.16        0.00      9.83 o 
  -3   7   1        8.51        5.15      9.83 o 
  -2   7   1        6.77        0.00      9.99 o 
  -1   7   1       21.39       38.02     10.79 o 
   0   7   1       14.05       11.44     10.47 o 
   1   7   1        0.67       11.44      8.54 o 
   2   7   1        0.13        0.00     10.31 o 
   3   7   1       11.49        5.32      9.99 o 
   4   7   1       77.29       79.44     15.47 o 
   5   7   1       18.14       19.33      9.83 o 
   6   7   1       14.55       11.44     11.28 o 
   7   7   1        0.11        0.00     10.31 o 
   8   7   1        1.22        7.73     10.63 o 
   9   7   1       18.09       19.49     14.82 o 
  10   7   1        3.76        5.15      9.83 o 
  -8   8   1        6.13        5.15     15.14 o 
  -7   8   1        4.21       11.76     10.31 o 
  -6   8   1        1.04        0.00     12.40 o 
  -5   8   1        5.18        0.00     12.40 o 
  -4   8   1        3.82       18.85     12.08 o 
  -3   8   1       18.17       32.38     10.95 o 
  -2   8   1        9.50        6.12     11.60 o 
  -1   8   1       16.70        9.02     10.47 o 
   0   8   1        1.19        0.00     10.47 o 
   1   8   1       12.27       34.96     10.47 o 
   2   8   1       41.61       59.93     12.24 o 
   3   8   1      160.00      191.98     20.79 o 
   4   8   1        7.06        9.50     11.76 o 
   5   8   1        0.52       16.27      9.50 o 
   6   8   1        0.24        0.00     10.31 o 
   7   8   1        1.91        0.00     10.15 o 
 -18   0   2       11.52       23.20     10.95 o 
 -17   0   2       29.11       39.63     12.08 o 
 -16   0   2       68.99       65.74     15.95 o 
 -15   0   2       88.88       46.09     14.66 o 
 -14   0   2      166.91      152.68     19.83 o 
 -13   0   2     2179.05     2110.79     53.65 o 
 -12   0   2      302.87      213.35     21.79 o 
 -11   0   2      140.72      119.31     12.58 o 
 -10   0   2        4.55        0.00      7.09 o 
  -9   0   2     1946.30     1971.43     38.62 o 
  -8   0   2      577.49      546.86     19.76 o 
  -7   0   2      967.25      951.86     23.10 o 
  -6   0   2     3924.00     3702.57     41.48 o 
  -5   0   2     2558.08     2541.16     31.39 o 
  -4   0   2      183.47      177.12      8.08 o 
  -3   0   2      665.69      545.22     11.77 o 
  -2   0   2     2563.59     2705.85     23.57 o 
  -1   0   2     8345.25     7613.84     39.65 o 
   0   0   2     6890.06     7256.71    164.89 o 
   1   0   2    22338.26    21498.90    343.35 o 
   2   0   2       93.31       98.76      6.29 o 
   3   0   2    14969.03    13551.10    314.80 o 
   5   0   2     1775.72     2117.08     33.00 o 
   6   0   2     3820.64     4312.16     51.39 o 
   7   0   2     1396.06     1430.13     31.94 o 
   8   0   2      141.20      216.40     14.67 o 
   9   0   2      228.49      213.45     15.33 o 
  10   0   2      223.60      218.58     16.29 o 
  11   0   2        2.96        0.00      8.22 o 
  12   0   2       60.45       46.41     13.21 o 
  13   0   2      239.41      230.31     20.00 o 
  14   0   2      205.81      250.57     20.96 o 
  15   0   2       88.77       97.98     14.50 o 
  16   0   2       35.32       51.72     14.98 o 
  17   0   2       14.77       10.47     12.08 o 
 -18   1   2       21.91        0.00     15.14 o 
 -17   1   2        0.44        0.00     10.63 o 
 -16   1   2       14.60       31.09      9.02 o 
 -15   1   2       19.24       12.89     10.31 o 
 -14   1   2     1777.82     2024.93     54.79 o 
 -13   1   2      575.91      613.62     29.09 o 
 -12   1   2      619.72      562.84     26.84 o 
 -11   1   2       96.24       80.75     10.80 o 
 -10   1   2        0.09        0.00      6.44 o 
  -9   1   2     1110.31     1021.82     28.28 o 
  -8   1   2      266.72      293.06     14.53 o 
  -7   1   2       32.43       14.50      4.83 o 
  -6   1   2       62.03       65.77      6.93 o 
  -5   1   2     2347.42     2515.93     32.55 o 
  -4   1   2      255.20      224.48      9.22 o 
  -3   1   2    14215.05    13817.98    290.30 o 
  -2   1   2     6232.63     6364.00     42.03 o 
  -1   1   2     1727.49     1599.27     19.74 o 
   0   1   2        7.69       19.17      3.87 o 
   2   1   2       65.21      106.91      6.93 o 
   3   1   2     2813.53     2538.47     31.79 o 
   4   1   2     4151.17     4003.24     43.58 o 
   5   1   2       50.25       43.19      6.93 o 
   6   1   2     7084.06     7364.93     69.71 o 
   8   1   2      303.37      275.91     16.31 o 
  10   1   2       48.49       63.16      9.51 o 
  11   1   2      154.51      126.40     15.32 o 
  12   1   2       14.73       13.85      6.93 o 
  13   1   2        0.02        1.29     10.31 o 
  14   1   2       48.40       53.65     13.70 o 
  15   1   2       76.42       72.03     14.66 o 
  16   1   2       50.47       79.91     17.56 o 
  17   1   2       36.68       42.37     17.40 o 
 -18   2   2       19.99       12.08     13.37 o 
 -17   2   2        2.44        6.44      9.99 o 
 -16   2   2        0.23        2.90     10.95 o 
 -15   2   2      212.40      261.22     22.25 o 
 -14   2   2       45.22       29.65     11.76 o 
 -13   2   2      131.75      136.53     16.44 o 
 -12   2   2      178.32      187.21     15.64 o 
 -11   2   2      197.12      173.86     15.81 o 
 -10   2   2       40.39       38.03      8.86 o 
  -9   2   2      116.76      131.72     12.09 o 
  -8   2   2      800.80      742.38     24.32 o 
  -7   2   2     1827.67     1869.32     36.01 o 
  -6   2   2      643.27      661.89     19.94 o 
  -5   2   2      800.71      807.96     20.48 o 
  -4   2   2     2111.57     2165.27     31.55 o 
  -3   2   2     4910.94     4846.08     45.42 o 
  -2   2   2     1350.78     1252.21     22.16 o 
  -1   2   2    33010.05    32136.56    530.30 o 
   0   2   2     2214.42     1952.34     27.59 o 
   1   2   2     6327.63     6806.09     53.59 o 
   2   2   2      275.48      257.01     11.15 o 
   3   2   2       57.73       66.89      6.13 o 
   4   2   2       40.85       46.09      6.45 o 
   6   2   2     1704.48     1802.09     36.59 o 
   7   2   2      585.53      606.43     22.98 o 
  10   2   2       21.04       16.92      8.70 o 
  11   2   2        5.38        8.70      7.73 o 
  12   2   2      422.04      476.40     26.31 o 
  13   2   2       76.78       44.64     14.18 o 
  14   2   2       36.26       42.86     12.08 o 
  15   2   2       69.92       77.50     14.82 o 
  16   2   2        0.39        9.99      9.99 o 
 -16   3   2      189.31      210.39     23.54 o 
 -15   3   2      147.07      158.61     20.79 o 
 -14   3   2        2.85        0.00      7.89 o 
 -13   3   2        7.93       10.95      9.18 o 
 -12   3   2       68.62       51.40     11.12 o 
 -11   3   2       22.39       25.62      8.38 o 
 -10   3   2       17.24        8.38      7.41 o 
  -9   3   2      342.80      391.85     20.83 o 
  -8   3   2        0.22        0.00      6.77 o 
  -7   3   2       28.51       46.08      7.57 o 
  -6   3   2      103.10      103.02     10.80 o 
  -5   3   2     1327.95     1512.89     32.11 o 
  -4   3   2     1293.77     1154.67     27.72 o 
  -3   3   2       20.72       32.06      6.61 o 
  -2   3   2       15.74       11.76      5.64 o 
  -1   3   2      117.80      101.61      9.03 o 
   0   3   2      432.31      412.63     15.86 o 
   1   3   2       15.28       11.60      5.64 o 
   2   3   2       11.83       19.98      6.61 o 
   3   3   2        0.03        5.96      4.35 o 
   4   3   2        8.19        0.00      5.48 o 
   5   3   2        6.48        4.19      5.48 o 
   7   3   2       17.43       15.95      7.73 o 
   8   3   2     1106.02     1043.23     35.04 o 
   9   3   2      184.79      173.68     14.84 o 
  10   3   2        0.22        0.00      7.73 o 
  11   3   2       93.18       75.75     13.22 o 
  12   3   2      843.02      785.83     37.53 o 
  13   3   2       39.42       29.32     13.05 o 
  14   3   2        2.40        0.00     11.76 o 
  15   3   2       17.93        3.22     12.24 o 
  16   3   2        6.44        1.77     13.05 o 
 -17   4   2        1.32        0.00     12.73 o 
 -16   4   2        0.89       16.59     10.47 o 
 -15   4   2       35.77       24.65     12.89 o 
 -14   4   2        1.35        0.00     12.89 o 
 -13   4   2        0.02        0.00      8.54 o 
 -12   4   2       45.38       40.76     12.73 o 
 -11   4   2       11.83        1.13      9.02 o 
 -10   4   2        3.82        6.44      7.89 o 
  -9   4   2       36.91       28.68     10.15 o 
  -8   4   2        1.28        0.00      7.25 o 
  -7   4   2       17.50       17.24      6.77 o 
  -6   4   2      215.20      201.01     15.65 o 
  -5   4   2     1350.50     1498.86     37.09 o 
  -4   4   2      107.18       87.54     11.29 o 
  -3   4   2     6891.19     6965.92     73.66 o 
  -2   4   2      362.48      330.23     17.29 o 
  -1   4   2      153.13      152.09     11.45 o 
   0   4   2      300.21      231.56     14.69 o 
   2   4   2        0.87        0.00      6.77 o 
   3   4   2      533.06      584.32     22.48 o 
   4   4   2       96.68      120.25     11.93 o 
   5   4   2       66.83       56.40      9.99 o 
   6   4   2        2.99        0.00      7.25 o 
   7   4   2        1.03        2.90      5.96 o 
   8   4   2      458.95      485.18     25.03 o 
   9   4   2       26.94       37.05     10.79 o 
  10   4   2       17.43        7.25      9.34 o 
  11   4   2       33.18       31.26     13.86 o 
  12   4   2       60.72       50.43     12.89 o 
  13   4   2       17.04       18.04      9.83 o 
  14   4   2       18.71        9.67     12.57 o 
  15   4   2        9.59       20.94     10.47 o 
 -15   5   2        0.12        0.00     11.76 o 
 -14   5   2        3.72        7.89     10.15 o 
 -13   5   2        7.76        0.00     11.60 o 
 -12   5   2        3.33        4.19      8.70 o 
 -11   5   2       38.30       49.46     12.41 o 
 -10   5   2       32.16       23.20     11.28 o 
  -9   5   2        0.50        0.00      9.18 o 
  -8   5   2       14.64       15.14      8.86 o 
  -7   5   2       41.42       51.24     11.28 o 
  -6   5   2        1.35        0.00      7.25 o 
  -5   5   2        8.37        9.34      9.02 o 
  -4   5   2       60.65       46.89     10.31 o 
  -3   5   2       94.43       85.10     11.12 o 
  -2   5   2       29.09       11.12      8.70 o 
  -1   5   2       39.93       38.51      9.18 o 
   0   5   2        6.06        0.00      7.41 o 
   1   5   2       97.55      116.70     11.93 o 
   2   5   2       15.22       17.88      8.54 o 
   3   5   2       55.90       59.94      9.35 o 
   4   5   2       55.01       51.89     10.80 o 
   5   5   2        8.36       14.18      6.77 o 
   6   5   2       32.43       13.86     10.47 o 
   7   5   2       11.40        0.00     11.12 o 
   8   5   2       35.71       31.09     11.92 o 
   9   5   2       20.60       20.46     13.05 o 
  10   5   2      430.10      423.56     28.41 o 
  11   5   2       32.59       15.95     13.69 o 
  12   5   2        7.57        0.00     10.63 o 
  13   5   2        6.11       11.60      9.18 o 
  14   5   2       28.97       12.40      9.83 o 
 -14   6   2        0.14        0.00     12.40 o 
 -13   6   2        0.55        0.00     11.44 o 
 -12   6   2        2.99        0.00     10.79 o 
 -11   6   2        0.06        0.00      9.50 o 
 -10   6   2        0.23        0.00     10.79 o 
  -9   6   2       48.68       70.73     14.18 o 
  -8   6   2        5.27       19.01      7.25 o 
  -7   6   2        6.11       17.08      9.50 o 
  -6   6   2        0.00        0.00      9.50 o 
  -5   6   2       59.49       39.64     13.21 o 
  -4   6   2        6.18        3.22     10.95 o 
  -3   6   2       46.13       68.96     11.44 o 
  -2   6   2        0.32        0.00      8.05 o 
  -1   6   2        7.23        6.28      9.02 o 
   0   6   2       40.58       40.28     11.12 o 
   1   6   2      268.02      254.25     19.52 o 
   3   6   2        2.22        0.00      9.83 o 
   4   6   2        1.02        3.54      8.22 o 
   5   6   2       68.65       48.02     13.37 o 
   6   6   2        0.93       12.56      8.54 o 
   7   6   2        4.13        0.00     11.76 o 
   8   6   2        8.60       18.04      9.02 o 
   9   6   2       41.42       32.06     13.69 o 
  10   6   2        2.70       15.46     10.47 o 
  11   6   2       18.21        0.00     11.12 o 
  12   6   2        1.72        0.00     11.92 o 
 -12   7   2        0.18        0.00     11.44 o 
 -11   7   2       41.40       22.07     14.98 o 
 -10   7   2       20.62        9.67     15.30 o 
  -9   7   2        7.78       30.93     11.60 o 
  -8   7   2        0.06        0.00     10.47 o 
  -7   7   2        6.17        2.90     10.15 o 
  -6   7   2        3.32        0.00      9.34 o 
  -5   7   2        1.90        8.05      8.05 o 
  -4   7   2       29.94       39.63     12.57 o 
  -3   7   2        0.51        0.00      9.66 o 
  -2   7   2       30.33       29.64     11.28 o 
  -1   7   2       10.73       24.32      9.99 o 
   0   7   2       13.92       10.31      9.02 o 
   1   7   2       77.30      103.62     14.66 o 
   2   7   2       15.89       19.65     12.24 o 
   3   7   2        0.07        9.34      7.41 o 
   4   7   2       18.92        0.00     10.79 o 
   5   7   2        1.08        9.99     11.60 o 
   6   7   2        2.14        0.00      9.83 o 
   7   7   2       40.90       38.18     13.53 o 
   8   7   2       76.65       68.64     18.37 o 
   9   7   2        0.25        0.00     13.21 o 
  10   7   2       25.02       62.99     14.18 o 
  -8   8   2        2.01        5.15     10.79 o 
  -7   8   2        2.36        1.61     10.95 o 
  -6   8   2        1.50       11.44     10.79 o 
  -5   8   2        0.00        6.44     10.15 o 
  -4   8   2        7.59       12.56      9.67 o 
  -3   8   2        0.01        0.00     11.92 o 
  -2   8   2        7.52        0.00     12.40 o 
  -1   8   2        0.38        0.00     11.44 o 
   0   8   2        0.16        6.12     10.31 o 
   1   8   2        0.27        0.00      7.25 o 
   2   8   2        0.32        0.00     11.92 o 
   3   8   2        3.70       11.11     11.11 o 
   4   8   2        0.50        6.44     10.31 o 
   5   8   2        3.80       11.60     11.60 o 
   6   8   2        1.53        6.93      9.99 o 
   7   8   2        4.18        8.86     12.08 o 
 -19   1   3        1.01       15.95     10.15 o 
 -18   1   3        6.64        4.99     10.15 o 
 -17   1   3       84.57       87.66     14.66 o 
 -16   1   3       57.83       51.40     13.70 o 
 -15   1   3      290.72      262.30     23.55 o 
 -14   1   3      194.07      188.34     19.35 o 
 -13   1   3      238.23      257.28     19.36 o 
 -12   1   3      353.83      354.67     21.95 o 
 -11   1   3        2.40        0.00      7.89 o 
 -10   1   3      367.43      366.47     19.70 o 
  -9   1   3        4.56       11.76      7.41 o 
  -8   1   3      797.70      763.25     22.87 o 
  -7   1   3      889.61      948.52     23.24 o 
  -6   1   3      563.33      492.77     16.21 o 
  -5   1   3      697.81      637.84     17.06 o 
  -4   1   3      186.80      184.13      9.04 o 
  -3   1   3      281.14      276.37     10.36 o 
  -2   1   3     8375.83     8700.97     54.88 o 
  -1   1   3       48.63       62.39      5.80 o 
   0   1   3      346.55      341.36     11.02 o 
   1   1   3       66.58       68.37      6.29 o 
   2   1   3      178.82      187.79      9.69 o 
   3   1   3      204.68      199.10     10.17 o 
   4   1   3      103.84      136.75      9.19 o 
   6   1   3     1674.83     1850.53     35.93 o 
   7   1   3       24.83       31.09      7.25 o 
   8   1   3       40.18       42.05      8.22 o 
   9   1   3       90.98       66.89     11.44 o 
  10   1   3       18.55       15.14      8.05 o 
  11   1   3       24.20       24.49     10.47 o 
  12   1   3       79.48       70.74     12.89 o 
  13   1   3        0.26        0.00      9.34 o 
  14   1   3        3.36        0.00      9.34 o 
  15   1   3       27.60        6.28     13.85 o 
  16   1   3       13.18       15.46     12.89 o 
 -18   2   3       17.23       40.43     10.95 o 
 -17   2   3        5.56        7.73     10.63 o 
 -16   2   3        5.75        0.00     10.63 o 
 -15   2   3       12.90       26.42      9.83 o 
 -14   2   3      317.25      370.62     25.33 o 
 -13   2   3       64.17       61.07     11.28 o 
 -12   2   3      214.75      212.09     17.74 o 
 -11   2   3        2.47        0.00      7.41 o 
 -10   2   3        0.56        0.00      6.77 o 
  -9   2   3        8.01        9.02      6.77 o 
  -8   2   3      230.97      232.72     14.36 o 
  -7   2   3      227.41      298.44     15.01 o 
  -6   2   3     2258.68     2409.53     38.35 o 
  -5   2   3      301.55      292.82     13.09 o 
  -4   2   3      622.50      649.46     18.01 o 
  -3   2   3      212.20      238.71     10.98 o 
  -2   2   3       77.82       69.34      7.26 o 
  -1   2   3     5357.50     5458.63     49.02 o 
   0   2   3     1059.30     1080.48     22.04 o 
   1   2   3       23.45       34.00      4.99 o 
   2   2   3      252.33      196.42     10.98 o 
   3   2   3       59.75       82.04      8.06 o 
   4   2   3      419.35      520.54     18.27 o 
   5   2   3        9.09        0.64      6.77 o 
   6   2   3      536.60      588.45     22.16 o 
   7   2   3       23.09       18.37      8.06 o 
   8   2   3      546.56      472.86     23.12 o 
   9   2   3       73.54       52.38     11.44 o 
  10   2   3      340.27      305.20     20.98 o 
  11   2   3        0.45        0.00      6.44 o 
  12   2   3       13.29        0.00      9.50 o 
  13   2   3       27.31       31.90     13.05 o 
  14   2   3        4.56       21.10      9.18 o 
  15   2   3       56.42       53.65     14.66 o 
  16   2   3        0.69        0.00     12.73 o 
 -18   3   3       14.50       15.95      9.18 o 
 -17   3   3        0.38        6.60     10.31 o 
 -16   3   3       18.51        4.51     14.66 o 
 -15   3   3      339.46      372.86     26.46 o 
 -14   3   3       64.63       72.67     13.54 o 
 -13   3   3       37.43       32.22     11.60 o 
 -12   3   3        0.50        0.00      7.73 o 
 -11   3   3      134.79      132.84     13.86 o 
 -10   3   3      412.43      403.43     21.64 o 
  -9   3   3        1.78        0.81      6.77 o 
  -8   3   3      182.10      208.07     14.68 o 
  -7   3   3      385.86      449.95     19.23 o 
  -6   3   3        5.63       32.22     11.60 o 
  -5   3   3        8.96       13.69      6.44 o 
  -4   3   3     5996.67     6135.39     63.51 o 
  -3   3   3      305.69      340.56     15.51 o 
  -2   3   3     1608.55     1563.61     30.60 o 
  -1   3   3       27.37       38.67      6.93 o 
   0   3   3        0.17        0.48      5.48 o 
   1   3   3      419.98      424.19     16.33 o 
   2   3   3        0.07        7.25      4.19 o 
   3   3   3      526.01      555.79     20.39 o 
   4   3   3      150.83      144.18     11.29 o 
   5   3   3     1692.63     1770.78     39.14 o 
   6   3   3      335.14      316.13     18.57 o 
   7   3   3       89.65       72.69     12.09 o 
   8   3   3      650.98      617.61     27.17 o 
   9   3   3        0.03        2.09      7.89 o 
  10   3   3       81.14       89.92     13.86 o 
  11   3   3      247.27      279.18     21.77 o 
  12   3   3        0.14       16.27      8.86 o 
  13   3   3        0.40        0.00     11.11 o 
  15   3   3       20.64       15.30     12.24 o 
 -17   4   3        0.42        0.00     12.89 o 
 -16   4   3       73.49      111.02     20.46 o 
 -15   4   3        2.38        0.00     12.40 o 
 -14   4   3       12.44        7.09     12.89 o 
 -13   4   3        8.10        0.00      9.02 o 
 -12   4   3       13.06        7.41      8.54 o 
 -11   4   3       14.42        9.02     10.47 o 
 -10   4   3      197.76      193.84     17.90 o 
  -9   4   3       18.16       25.61      8.22 o 
  -8   4   3        2.94        0.00      7.57 o 
  -7   4   3       62.21       55.27      9.83 o 
  -6   4   3        3.82        8.22      7.09 o 
  -5   4   3       40.16       32.55      8.86 o 
  -4   4   3      207.94      207.96     15.65 o 
  -3   4   3     1673.69     1744.58     38.02 o 
  -2   4   3     4980.88     4792.22     61.23 o 
  -1   4   3      157.81      128.87     12.58 o 
   0   4   3     3701.08     3801.72     55.84 o 
   1   4   3       50.00       61.40      9.02 o 
   2   4   3      232.69      213.32     14.68 o 
   3   4   3       12.89       16.75      5.96 o 
   4   4   3       99.69       77.37     10.64 o 
   5   4   3        1.77        1.77      7.09 o 
   6   4   3      140.10      158.64     14.35 o 
   7   4   3      112.42      101.39     14.99 o 
   8   4   3      240.65      246.62     19.84 o 
   9   4   3       13.18       11.76      7.41 o 
  10   4   3        2.55        0.00      8.86 o 
  11   4   3      120.88      125.88     17.25 o 
  12   4   3       22.33       30.93     12.24 o 
  13   4   3       12.81        4.67      9.83 o 
  14   4   3        0.09        0.00      9.83 o 
 -16   5   3        3.91        0.00     13.21 o 
 -15   5   3       13.28       13.37     13.05 o 
 -14   5   3        0.16        0.00     11.11 o 
 -13   5   3        7.04       10.31      9.67 o 
 -12   5   3      120.49      111.37     16.60 o 
 -11   5   3       30.31       27.07     11.60 o 
 -10   5   3       17.61       48.49     11.76 o 
  -9   5   3        1.52        0.00      9.34 o 
  -8   5   3       72.05       82.35     11.44 o 
  -7   5   3       17.34       21.59     12.24 o 
  -6   5   3      290.78      287.71     19.04 o 
  -5   5   3      706.22      702.17     29.93 o 
  -4   5   3      332.77      337.21     20.18 o 
  -3   5   3       43.64       36.74      9.51 o 
  -2   5   3      167.75      184.32     15.64 o 
  -1   5   3        5.12        6.12      6.60 o 
   0   5   3       11.92       16.91      8.22 o 
   1   5   3      154.35      133.35     12.74 o 
   2   5   3       96.46       92.19     12.41 o 
   3   5   3       21.80       26.10      9.02 o 
   4   5   3       70.13       78.64     11.28 o 
   5   5   3      204.74      196.91     18.38 o 
   6   5   3       53.27       69.12     11.76 o 
   7   5   3      163.65      144.13     17.90 o 
   8   5   3      144.92      173.13     16.76 o 
   9   5   3        0.82        0.00     10.95 o 
  10   5   3      330.98      399.94     27.43 o 
  11   5   3      319.46      349.08     28.23 o 
  12   5   3       20.96       21.10     11.92 o 
  13   5   3        0.02        0.00     13.37 o 
 -14   6   3        7.80       39.95     12.73 o 
 -13   6   3        5.30        0.00     14.50 o 
 -12   6   3       17.69       12.40     12.24 o 
 -11   6   3       16.37       23.52      9.34 o 
 -10   6   3       34.82       33.51     13.21 o 
  -9   6   3        2.23       14.66      9.67 o 
  -8   6   3       63.88       76.38     13.21 o 
  -7   6   3       43.38       20.78     14.34 o 
  -6   6   3      123.59      107.19     15.31 o 
  -5   6   3        6.90       13.69      9.67 o 
  -4   6   3      815.85      850.45     34.14 o 
  -3   6   3       77.97      100.88     13.54 o 
  -2   6   3        1.37        4.35      7.89 o 
  -1   6   3       53.84       73.64     10.31 o 
   0   6   3       14.57       24.00      9.50 o 
   1   6   3        9.77       18.69      8.86 o 
   2   6   3      490.06      540.42     28.59 o 
   3   6   3       27.31       37.05      9.18 o 
   4   6   3        0.35       10.79      7.57 o 
   5   6   3       55.11       81.05     12.89 o 
   6   6   3        2.26        0.00      8.86 o 
   7   6   3        3.22       10.95      9.67 o 
   8   6   3       11.11        0.00     13.05 o 
   9   6   3       52.69       66.70     14.98 o 
  10   6   3        0.04        0.00      9.99 o 
  11   6   3       19.84       13.53     14.66 o 
 -12   7   3        0.77        0.00     15.46 o 
 -11   7   3       55.01       62.35     14.98 o 
 -10   7   3       15.69       29.00     11.92 o 
  -9   7   3        0.02        0.00     12.40 o 
  -8   7   3        1.98        0.00     12.08 o 
  -7   7   3       19.71       20.14     10.15 o 
  -6   7   3        1.20        6.93     10.15 o 
  -5   7   3       83.22       83.15     14.99 o 
  -4   7   3        3.97        5.32      8.38 o 
  -3   7   3        4.18        1.29     11.28 o 
  -2   7   3        2.60        3.87      8.70 o 
  -1   7   3       43.16       45.76     10.47 o 
   0   7   3        7.24       11.76      7.57 o 
   1   7   3        1.85        6.60      8.54 o 
   2   7   3       51.67       43.18     13.70 o 
   3   7   3       15.66        4.19     11.92 o 
   4   7   3        4.45        2.90      8.05 o 
   5   7   3        4.97        0.00     10.47 o 
   6   7   3       25.57       36.41     13.37 o 
   7   7   3       26.38       20.46     14.50 o 
   8   7   3       73.25       87.49     18.85 o 
   9   7   3      192.79      243.59     27.57 o 
  -8   8   3       10.40        5.15     13.05 o 
  -7   8   3        0.08       10.15      9.18 o 
  -6   8   3       53.99       54.14     16.76 o 
  -5   8   3        0.09        0.00     10.31 o 
  -4   8   3       30.42       11.12     14.66 o 
  -3   8   3        0.58        3.06     10.31 o 
  -2   8   3        4.13        0.00     12.08 o 
  -1   8   3        4.20        4.67     10.47 o 
   0   8   3        7.84        0.00     11.60 o 
   1   8   3        3.41        0.00      9.83 o 
   2   8   3       19.17       11.12     10.47 o 
   3   8   3       10.94       30.93     12.08 o 
   4   8   3       19.81        3.38     13.69 o 
   5   8   3       21.47       20.46     11.92 o 
   6   8   3        3.28        1.77     10.79 o 
 -19   0   4        2.32       15.63     10.79 o 
 -18   0   4       20.76       24.00     13.85 o 
 -17   0   4       22.60        4.51      9.83 o 
 -16   0   4        4.57        1.29      8.86 o 
 -15   0   4        5.81        3.70     10.79 o 
 -14   0   4      115.14      130.56     16.92 o 
 -13   0   4      223.68      195.65     17.74 o 
 -12   0   4       74.57       85.41     11.76 o 
 -11   0   4      211.50      218.26     15.00 o 
 -10   0   4        0.48        3.06      5.80 o 
  -9   0   4     2373.64     2291.81     41.53 o 
  -8   0   4     6841.90     7692.50     72.03 o 
  -7   0   4      901.17     1092.97     25.52 o 
  -6   0   4     1029.45     1089.44     23.46 o 
  -5   0   4       53.29       50.77      5.96 o 
  -4   0   4     1186.65     1031.91     20.46 o 
  -3   0   4    10495.01     9358.45     61.82 o 
  -2   0   4      756.96      899.69     17.93 o 
  -1   0   4     1090.66      996.10     19.32 o 
   0   0   4    10122.79    12683.92     73.09 o 
   1   0   4       51.05       38.69      5.32 o 
   2   0   4      108.76      110.65      8.55 o 
   3   0   4     2931.37     3102.98     41.01 o 
   4   0   4     3925.29     4297.40     51.11 o 
   5   0   4     1318.60     1548.06     32.58 o 
   6   0   4     1123.76     1283.68     31.52 o 
   7   0   4      836.67      776.18     26.25 o 
   8   0   4       23.85        1.77      6.28 o 
   9   0   4     1408.00     1319.97     38.34 o 
  10   0   4       20.45       16.11      8.86 o 
  11   0   4      190.68      150.76     18.54 o 
  12   0   4       41.84       21.91     12.89 o 
  13   0   4      200.62      196.38     19.19 o 
  14   0   4       91.07       76.22     15.47 o 
  15   0   4       90.86      123.92     17.40 o 
 -19   1   4        8.18        0.00     10.31 o 
 -18   1   4        3.39        0.00     10.15 o 
 -17   1   4       64.35       70.09     15.47 o 
 -16   1   4       66.77       39.80     12.89 o 
 -15   1   4      312.92      296.38     24.36 o 
 -14   1   4        0.10        0.00     10.31 o 
 -13   1   4      155.30      165.26     16.28 o 
 -12   1   4      150.80      153.33     14.83 o 
 -11   1   4       43.87       48.66      8.38 o 
 -10   1   4       74.62       74.46      9.35 o 
  -9   1   4       15.15       11.28      5.16 o 
  -8   1   4     3977.31     4260.32     54.30 o 
  -7   1   4      447.17      384.85     15.85 o 
  -6   1   4     1039.84     1108.66     24.43 o 
  -5   1   4     2770.15     2526.81     35.07 o 
  -4   1   4       13.65        5.80      3.54 o 
  -3   1   4     2054.60     1930.25     28.31 o 
  -2   1   4        9.11       14.98      4.19 o 
  -1   1   4      710.00      742.76     17.41 o 
   0   1   4      157.86      212.27     10.17 o 
   1   1   4     2152.62     2072.30     30.91 o 
   2   1   4      115.58      160.16      9.68 o 
   3   1   4     2772.59     2473.42     37.25 o 
   4   1   4      545.23      616.96     20.07 o 
   5   1   4     4425.07     4796.01     58.76 o 
   6   1   4       19.88       22.72      5.96 o 
   7   1   4      146.57      143.03     12.90 o 
   9   1   4      208.84      185.96     16.93 o 
  11   1   4      707.59      619.24     30.72 o 
  12   1   4       23.41       32.54     10.63 o 
  13   1   4       20.50       36.89      9.99 o 
  14   1   4       61.77       44.63     13.05 o 
  15   1   4        4.59       16.75     12.73 o 
 -18   2   4        0.83        0.00     14.34 o 
 -17   2   4        0.04       15.46     10.47 o 
 -16   2   4       46.35       65.41     14.66 o 
 -15   2   4        1.97       27.55     10.95 o 
 -14   2   4       23.91       30.13     11.44 o 
 -13   2   4       25.58        2.26     12.24 o 
 -12   2   4       64.32       69.77     10.64 o 
 -11   2   4      302.95      303.74     19.69 o 
 -10   2   4       36.39       21.91      9.35 o 
  -9   2   4      142.92      142.22     13.22 o 
  -8   2   4       16.93       20.94      7.57 o 
  -7   2   4      645.51      611.31     21.54 o 
  -6   2   4      425.78      515.41     18.11 o 
  -5   2   4      618.70      611.37     19.29 o 
  -4   2   4        1.50        0.00      4.67 o 
  -3   2   4      164.35      216.41     10.81 o 
  -2   2   4      386.77      360.15     13.75 o 
  -1   2   4     8439.94     8226.32     65.61 o 
   0   2   4        6.29        4.83      5.96 o 
   1   2   4       28.03       38.99      6.45 o 
   2   2   4      244.67      249.47     12.59 o 
   3   2   4      472.02      501.49     18.44 o 
   4   2   4     1735.77     1789.30     35.62 o 
   5   2   4       15.24        5.16      5.32 o 
   6   2   4      148.75      144.97     12.09 o 
   7   2   4      292.23      280.99     17.91 o 
   8   2   4       50.54       37.38     10.63 o 
   9   2   4      269.62      326.05     20.97 o 
  10   2   4        5.13        8.05      5.64 o 
  11   2   4       10.57       21.10      8.54 o 
  12   2   4       34.47       43.34     10.63 o 
  13   2   4        5.43        0.00     10.63 o 
  14   2   4       17.41       36.57      9.34 o 
  15   2   4       83.66      116.66     19.01 o 
 -18   3   4       81.93       87.34     18.85 o 
 -17   3   4       70.97       81.05     15.63 o 
 -16   3   4        3.13        0.00     13.05 o 
 -15   3   4      366.11      432.61     29.37 o 
 -14   3   4      220.00      228.34     22.25 o 
 -13   3   4        0.09        7.09      7.73 o 
 -12   3   4       10.33       24.16      6.93 o 
 -11   3   4        0.02        0.00      7.25 o 
 -10   3   4        0.26        0.00      7.89 o 
  -9   3   4       30.09       28.52      8.38 o 
  -8   3   4        0.53        0.00      5.96 o 
  -7   3   4       16.04       17.08      7.73 o 
  -6   3   4     1580.94     1638.60     36.21 o 
  -5   3   4      682.05      719.31     23.33 o 
  -4   3   4      650.21      694.82     22.03 o 
  -3   3   4        0.12        2.42      6.44 o 
  -2   3   4      932.02      955.40     25.02 o 
  -1   3   4      589.45      631.76     20.89 o 
   0   3   4       10.51       13.37      4.83 o 
   1   3   4      246.15      235.20     14.21 o 
   2   3   4       10.20       20.14      5.96 o 
   3   3   4     1907.24     1834.81     38.09 o 
   4   3   4       86.22       97.19     11.28 o 
   5   3   4       20.57       19.01      6.28 o 
   6   3   4      119.77       98.34     12.41 o 
   7   3   4        0.73       14.50      8.38 o 
   8   3   4        6.06        5.32      7.25 o 
   9   3   4        8.66       20.46      7.41 o 
  10   3   4      106.45      111.85     13.54 o 
  11   3   4       26.70       30.61     12.89 o 
  12   3   4       13.21       20.14     12.40 o 
  13   3   4      239.60      207.69     21.93 o 
  14   3   4        0.58        0.00     13.21 o 
 -17   4   4       15.54       22.55     15.95 o 
 -16   4   4       50.62       59.94     14.34 o 
 -15   4   4        3.67        5.96     12.08 o 
 -14   4   4        0.02       14.01      8.86 o 
 -13   4   4        0.98       10.47      9.83 o 
 -12   4   4        1.88       15.95      8.54 o 
 -11   4   4        3.91        4.51      7.25 o 
 -10   4   4        0.00        0.00      8.38 o 
  -9   4   4       47.70       40.77      9.35 o 
  -8   4   4       69.62       73.00     11.44 o 
  -7   4   4      186.40      200.47     15.32 o 
  -6   4   4        5.50        7.57      7.73 o 
  -5   4   4      675.23      653.89     25.09 o 
  -4   4   4      143.13      129.97     13.06 o 
  -3   4   4      310.35      327.75     18.24 o 
  -2   4   4     1011.64     1018.47     30.35 o 
  -1   4   4      147.52      145.46     13.22 o 
   0   4   4       53.45       67.68      9.51 o 
   1   4   4     1088.95     1081.24     32.47 o 
   2   4   4        7.18       13.05      7.41 o 
   3   4   4      101.46      106.71     12.90 o 
   4   4   4       12.31        6.28      6.77 o 
   5   4   4       12.39       14.34      8.38 o 
   6   4   4       71.93       62.37     10.96 o 
   7   4   4       32.59        8.70     10.15 o 
   8   4   4        0.06        0.00      8.22 o 
   9   4   4       37.24       31.42     11.12 o 
  10   4   4       60.99       30.94     13.86 o 
  11   4   4        7.71        5.80     10.95 o 
  12   4   4        1.10        1.61      9.34 o 
  13   4   4        5.13        1.61     10.95 o 
  14   4   4        7.98       10.63     12.40 o 
 -16   5   4       29.88       65.25     15.14 o 
 -15   5   4        3.16        3.22     10.15 o 
 -14   5   4        2.06        0.00     12.56 o 
 -13   5   4       36.83       36.41     12.41 o 
 -12   5   4      118.29      144.09     18.86 o 
 -11   5   4       10.27        0.00     11.12 o 
 -10   5   4        7.84       13.37      7.73 o 
  -9   5   4       12.46       12.73      6.77 o 
  -8   5   4        0.42        0.00      8.86 o 
  -7   5   4        9.86        0.00      8.38 o 
  -6   5   4      330.55      266.63     20.82 o 
  -5   5   4       19.79        3.87      9.99 o 
  -4   5   4       82.55       82.36     13.05 o 
  -3   5   4      155.43      125.61     13.38 o 
  -2   5   4        9.08        5.48      7.89 o 
  -1   5   4       15.93       19.33      7.73 o 
   0   5   4      147.75      143.17     14.03 o 
   1   5   4      170.24      173.83     16.29 o 
   2   5   4        9.97       25.61     10.79 o 
   3   5   4        2.58        0.00      8.05 o 
   4   5   4        0.00        0.00      8.86 o 
   5   5   4       40.11       31.26     11.44 o 
   6   5   4        2.42        0.00     10.47 o 
   7   5   4        8.57       17.40     10.79 o 
   8   5   4       35.46       29.00     11.92 o 
   9   5   4      107.99      120.87     16.92 o 
  10   5   4       21.52       11.92     12.40 o 
  11   5   4       57.66       33.51     14.34 o 
  12   5   4        1.39       15.30      9.83 o 
 -14   6   4        1.33        0.00     15.30 o 
 -13   6   4       30.89       60.57     11.44 o 
 -12   6   4       28.35       35.76     14.18 o 
 -11   6   4        5.13       20.62     10.47 o 
 -10   6   4       19.16       28.03     11.12 o 
  -9   6   4       23.38       26.74      9.99 o 
  -8   6   4       17.61       23.20     10.47 o 
  -7   6   4       54.99       54.46     12.57 o 
  -6   6   4       26.65       14.34     10.96 o 
  -5   6   4       44.20       51.24     13.53 o 
  -4   6   4      763.23      693.09     33.00 o 
  -3   6   4       92.51       92.35     14.02 o 
  -2   6   4       25.87       29.16     11.44 o 
  -1   6   4       60.38       40.28     11.28 o 
   0   6   4       20.36       29.48      9.34 o 
   1   6   4       36.12       28.68     10.96 o 
   2   6   4       11.07        3.54      9.34 o 
   3   6   4       39.37       31.42     11.92 o 
   4   6   4       50.09       46.40     11.60 o 
   5   6   4        4.70       31.25      8.54 o 
   6   6   4       11.82       19.17     11.28 o 
   7   6   4      504.95      574.64     32.13 o 
   8   6   4        3.34        0.00     12.24 o 
   9   6   4        1.27        0.00     14.82 o 
  10   6   4       12.70       16.75     12.73 o 
  11   6   4        7.23        0.00     14.98 o 
 -12   7   4       25.48       24.65     13.21 o 
 -11   7   4        4.63       13.53     12.56 o 
 -10   7   4        2.23        0.00     11.11 o 
  -9   7   4       13.83       29.48     10.15 o 
  -8   7   4        5.78       13.53     10.79 o 
  -7   7   4        0.73       15.95      8.54 o 
  -6   7   4        9.07        9.99      8.54 o 
  -5   7   4       17.46       27.71     10.31 o 
  -4   7   4        0.45        9.50      9.50 o 
  -3   7   4       62.42       60.59     14.18 o 
  -2   7   4        1.20        0.00     11.28 o 
  -1   7   4        0.54       25.45      9.34 o 
   0   7   4        1.38        4.03      7.73 o 
   1   7   4        4.21        0.00     11.92 o 
   2   7   4       14.62        2.74     10.95 o 
   3   7   4        0.87        0.00     11.92 o 
   4   7   4       10.73        0.00     13.21 o 
   5   7   4        1.33        0.00     10.95 o 
   6   7   4        0.01        0.00     11.44 o 
   7   7   4       22.08       24.65     14.18 o 
   8   7   4       18.90       20.62     13.21 o 
  -8   8   4        0.06       19.17      8.38 o 
  -7   8   4       13.90       16.91     14.18 o 
  -6   8   4        0.12       14.98     11.92 o 
  -5   8   4        2.16        0.00     12.24 o 
  -4   8   4        3.92        8.05     12.89 o 
  -3   8   4       37.01       74.92     15.95 o 
  -2   8   4       10.70        0.00     13.69 o 
  -1   8   4        0.30       12.73      7.09 o 
   0   8   4        0.17        9.50      9.50 o 
   1   8   4        2.13        0.00     10.15 o 
   2   8   4        1.05       13.05      9.34 o 
   3   8   4        0.00        0.00     10.95 o 
   4   8   4       30.75       41.08     13.21 o 
   5   8   4        6.36       17.56     13.37 o 
 -19   1   5        1.88        1.77     11.44 o 
 -18   1   5        1.35        9.66      7.89 o 
 -17   1   5        5.31        0.00     10.95 o 
 -16   1   5       22.29       21.91     10.47 o 
 -15   1   5       78.91       98.14     15.47 o 
 -14   1   5       14.38        6.93      9.83 o 
 -13   1   5       49.02       57.20     10.96 o 
 -12   1   5        7.60        5.80      7.57 o 
 -11   1   5      285.69      305.02     19.20 o 
 -10   1   5       66.91       62.69     10.48 o 
  -9   1   5     1393.05     1538.75     35.33 o 
  -8   1   5      231.62      206.10     12.91 o 
  -7   1   5       39.64       39.32      6.93 o 
  -6   1   5       71.87       58.03      7.58 o 
  -5   1   5        2.57        3.54      4.67 o 
  -4   1   5      857.62      788.52     20.33 o 
  -3   1   5       49.02       63.99      6.77 o 
  -2   1   5       98.16      113.05      8.39 o 
  -1   1   5      132.70      123.09      8.71 o 
   0   1   5      171.02      134.92      9.84 o 
   1   1   5      198.37      212.10     11.30 o 
   2   1   5       16.02       38.99      6.77 o 
   3   1   5      207.53      220.44     13.07 o 
   4   1   5      991.13     1015.85     27.44 o 
   5   1   5      299.82      299.64     16.14 o 
   6   1   5       11.35        0.00      5.64 o 
   7   1   5       14.83       10.79      6.93 o 
   8   1   5       48.08       58.33      9.67 o 
   9   1   5        0.48        6.44      7.89 o 
  10   1   5      500.20      490.66     27.13 o 
  11   1   5        4.88       18.04      8.54 o 
  12   1   5      199.33      160.59     20.80 o 
  13   1   5       47.79       42.37     10.96 o 
  14   1   5        9.27       16.43     10.31 o 
  15   1   5       14.45       12.40     12.40 o 
 -19   2   5        6.72       19.65     13.69 o 
 -18   2   5        9.57       19.81     12.89 o 
 -17   2   5        0.05        0.00     11.60 o 
 -16   2   5      106.76      123.29     17.24 o 
 -15   2   5        0.02        9.18      9.18 o 
 -14   2   5       47.04       34.96     13.86 o 
 -13   2   5       51.96       28.84     10.96 o 
 -12   2   5        2.73        0.97      6.77 o 
 -11   2   5       74.12       88.31     10.96 o 
 -10   2   5      318.72      352.39     19.69 o 
  -9   2   5     1799.72     1846.72     41.11 o 
  -8   2   5        1.31        0.00      7.41 o 
  -7   2   5        1.29        2.09      5.32 o 
  -6   2   5      673.26      776.30     23.17 o 
  -5   2   5      119.17       96.11      9.19 o 
  -4   2   5     2588.64     2436.81     38.13 o 
  -3   2   5       38.31       26.59      6.45 o 
  -2   2   5       25.77       31.58      6.44 o 
  -1   2   5     5900.88     6322.35     61.47 o 
   0   2   5      372.52      383.29     15.84 o 
   1   2   5       12.98        5.96      6.28 o 
   2   2   5     1911.52     1938.69     36.51 o 
   3   2   5     1681.26     1796.56     36.90 o 
   4   2   5       34.84       17.08      7.41 o 
   5   2   5      766.74      867.90     28.83 o 
   7   2   5       11.02        0.00      8.05 o 
   8   2   5       57.40       63.65     10.63 o 
   9   2   5       45.18       54.46      9.99 o 
  10   2   5       38.98       36.90     10.96 o 
  11   2   5        5.05       14.66      7.89 o 
  12   2   5      138.66      143.13     20.15 o 
  13   2   5       69.40       63.97     13.21 o 
  14   2   5       55.54       74.12     13.86 o 
 -18   3   5        0.04        0.00     13.53 o 
 -17   3   5       18.86       33.83     11.60 o 
 -16   3   5      169.06      181.68     22.09 o 
 -15   3   5       68.68       50.11     13.70 o 
 -14   3   5       36.61       24.49     11.12 o 
 -13   3   5      154.68      129.45     16.28 o 
 -12   3   5        5.24        2.26      9.18 o 
 -11   3   5        3.69        0.00      8.86 o 
 -10   3   5       32.85       56.39      9.02 o 
  -9   3   5       71.53       79.93     11.28 o 
  -8   3   5      222.55      254.74     16.46 o 
  -7   3   5      233.57      225.58     15.49 o 
  -6   3   5        0.20        2.90      6.12 o 
  -5   3   5       33.57       29.97      7.73 o 
  -4   3   5       22.30        7.41      6.61 o 
  -3   3   5       42.09       21.11      7.09 o 
  -2   3   5      799.31      750.82     23.68 o 
  -1   3   5      375.05      397.83     18.74 o 
   0   3   5       33.22       46.73      9.18 o 
   1   3   5        0.91        0.00      6.77 o 
   2   3   5      729.59      642.05     23.49 o 
   3   3   5      113.72      122.36     12.41 o 
   4   3   5      298.88      297.80     18.08 o 
   5   3   5       37.40       47.85      9.34 o 
   6   3   5      129.81      113.81     14.83 o 
   7   3   5        5.25        0.00      9.18 o 
   8   3   5      350.95      330.53     22.92 o 
   9   3   5        3.24        4.83      9.34 o 
  10   3   5      152.04      124.93     18.22 o 
  11   3   5       63.52       70.90     13.53 o 
  12   3   5       18.94       19.81     10.63 o 
  13   3   5       13.93       16.43     11.12 o 
  14   3   5       77.89       95.39     17.24 o 
 -17   4   5        0.87        0.00     14.18 o 
 -16   4   5       15.54       30.61     13.21 o 
 -15   4   5       25.28       18.04     13.37 o 
 -14   4   5        6.16       12.73     10.63 o 
 -13   4   5      434.76      435.05     29.06 o 
 -12   4   5        8.79       20.94      9.02 o 
 -11   4   5       36.65       41.41     12.24 o 
 -10   4   5        2.69        3.22      8.54 o 
  -9   4   5        3.98        0.00      8.70 o 
  -8   4   5       16.98       15.30      8.05 o 
  -7   4   5      209.55      226.46     16.29 o 
  -6   4   5      594.78      598.52     25.39 o 
  -5   4   5      202.58      172.44     15.32 o 
  -4   4   5      441.57      439.49     21.17 o 
  -3   4   5      229.19      226.36     14.84 o 
  -2   4   5     1681.01     1542.79     38.96 o 
  -1   4   5        6.21        0.00      8.05 o 
   0   4   5      920.02      893.23     29.99 o 
   1   4   5      246.67      256.07     16.46 o 
   2   4   5       74.94       75.75     10.64 o 
   3   4   5     1010.44     1042.71     34.37 o 
   4   4   5      205.40      212.41     16.77 o 
   5   4   5        4.41       11.28      7.57 o 
   6   4   5      310.77      289.00     22.43 o 
   7   4   5      227.65      222.56     19.19 o 
   8   4   5      115.84      116.21     16.92 o 
   9   4   5        3.04        1.29      8.70 o 
  10   4   5       60.92       40.12     15.15 o 
  11   4   5       50.63       68.96     14.82 o 
  12   4   5        2.76        4.99     12.40 o 
  13   4   5       18.80       24.49     14.50 o 
 -16   5   5       97.94      124.89     21.11 o 
 -15   5   5       15.76       24.81     12.57 o 
 -14   5   5        0.21        0.00     11.92 o 
 -13   5   5        5.72        0.00     13.05 o 
 -12   5   5       74.27       62.20     13.37 o 
 -11   5   5        5.89        5.15      8.22 o 
 -10   5   5       31.21       44.47     11.76 o 
  -9   5   5        4.48        0.00     10.47 o 
  -8   5   5       21.94       22.39     10.31 o 
  -7   5   5       19.15        9.67      9.34 o 
  -6   5   5        0.63        3.06      7.89 o 
  -5   5   5      411.40      362.35     22.93 o 
  -4   5   5        1.69        0.00      8.05 o 
  -3   5   5       75.69       79.93     11.93 o 
  -2   5   5       41.58       40.76     10.31 o 
  -1   5   5      273.90      273.81     19.20 o 
   0   5   5       28.91        7.89      8.86 o 
   1   5   5        0.72        0.00      9.02 o 
   2   5   5      113.95       83.66     12.90 o 
   3   5   5        1.97        6.44      8.38 o 
   4   5   5      108.41      103.15     15.31 o 
   5   5   5       10.26        5.96      9.50 o 
   6   5   5      398.09      456.30     26.63 o 
   7   5   5        8.57       10.63     10.95 o 
   8   5   5      121.90      130.23     19.34 o 
   9   5   5        7.88        0.00     10.95 o 
  10   5   5       33.92       34.64     14.82 o 
  11   5   5        0.69        0.00     11.44 o 
  12   5   5        1.54        0.00     14.01 o 
 -14   6   5        0.81        0.00     10.63 o 
 -13   6   5        5.65        6.60      9.50 o 
 -12   6   5        2.01        7.73     12.08 o 
 -11   6   5       58.02       62.52     14.98 o 
 -10   6   5        5.22        0.00     10.63 o 
  -9   6   5       22.26       23.20     10.95 o 
  -8   6   5       86.51       73.32     15.79 o 
  -7   6   5       13.89       15.14     10.79 o 
  -6   6   5       24.42       36.89     10.47 o 
  -5   6   5       64.08       69.61     14.02 o 
  -4   6   5      537.70      555.86     30.21 o 
  -3   6   5      112.45      103.96     16.12 o 
  -2   6   5       22.22        0.00     10.31 o 
  -1   6   5       29.12        4.67      8.38 o 
   0   6   5        0.40        0.00      9.18 o 
   1   6   5        4.63       10.79      8.05 o 
   2   6   5       50.81       32.06     14.34 o 
   3   6   5       16.21        8.86      9.99 o 
   4   6   5        5.37       13.21      9.02 o 
   5   6   5      139.34      119.60     17.41 o 
   6   6   5       45.26       47.37     14.34 o 
   7   6   5        3.38       14.98     13.05 o 
   8   6   5        1.13        0.00     14.01 o 
   9   6   5        7.30        6.60      9.67 o 
  10   6   5       17.94       17.56     13.37 o 
 -12   7   5        7.18       10.63     13.05 o 
 -11   7   5        0.35        0.00     12.24 o 
 -10   7   5        2.32       24.48     11.60 o 
  -9   7   5        7.55       12.56     11.12 o 
  -8   7   5        0.00       15.14      8.86 o 
  -7   7   5       95.88       79.93     15.47 o 
  -6   7   5       73.85       49.15     17.24 o 
  -5   7   5       19.10       24.16     13.85 o 
  -4   7   5       49.04       32.22     15.31 o 
  -3   7   5       21.31        9.67     11.44 o 
  -2   7   5       29.09        0.00     12.57 o 
  -1   7   5       21.89       11.12     10.31 o 
   0   7   5        5.47        9.83      9.18 o 
   1   7   5       26.08       14.18     12.40 o 
   2   7   5       28.73       31.90     11.12 o 
   3   7   5        0.00       13.37      9.34 o 
   4   7   5        1.21        0.00     10.79 o 
   5   7   5       22.51       25.45     13.21 o 
   6   7   5        8.47        4.99     13.05 o 
   7   7   5       11.07       27.39     16.11 o 
  -8   8   5        0.66       19.49     12.08 o 
  -7   8   5        3.25        0.00     15.46 o 
  -6   8   5       22.98       52.36     13.85 o 
  -5   8   5      443.97      407.99     33.08 o 
  -4   8   5       24.25       36.09     13.21 o 
  -3   8   5       23.18        6.61     15.30 o 
  -2   8   5        2.55        0.00     12.56 o 
  -1   8   5        0.25        0.00      9.83 o 
   0   8   5        0.01        3.22     10.95 o 
   1   8   5        0.06        0.00      8.86 o 
   2   8   5        4.33        0.00     10.63 o 
   3   8   5        1.45        0.00     12.40 o 
   4   8   5        5.86        8.86     12.89 o 
 -19   0   6        0.30        0.00     12.73 o 
 -18   0   6        7.54       30.12     10.47 o 
 -17   0   6       33.38       26.42     11.92 o 
 -16   0   6       18.12       24.49     10.47 o 
 -15   0   6       65.93      107.64     14.18 o 
 -14   0   6      136.40      151.04     16.12 o 
 -13   0   6       85.31       87.83     11.93 o 
 -12   0   6      177.81      179.96     15.96 o 
 -11   0   6        7.63       12.40      6.28 o 
 -10   0   6      889.70      875.25     29.17 o 
  -9   0   6     1105.24     1181.74     31.83 o 
  -8   0   6       78.91      114.76     10.32 o 
  -7   0   6      721.48      783.37     23.34 o 
  -6   0   6      212.06      211.75     12.27 o 
  -5   0   6     1804.62     1867.62     32.94 o 
  -4   0   6      329.58      417.14     16.00 o 
  -3   0   6     2895.84     2746.08     38.98 o 
  -2   0   6     9279.98    10110.42     76.87 o 
  -1   0   6      386.23      385.20     15.04 o 
   0   0   6      344.80      432.18     16.97 o 
   1   0   6     2540.70     2892.98     43.01 o 
   2   0   6      171.38      241.50     13.55 o 
   3   0   6     1062.74     1090.86     28.10 o 
   4   0   6     1365.39     1449.17     34.50 o 
   5   0   6      150.38      134.97     13.06 o 
   6   0   6        6.77       11.60      5.96 o 
   7   0   6      338.81      290.38     19.37 o 
   8   0   6      212.96      147.41     16.61 o 
   9   0   6       35.47       44.14     10.31 o 
  10   0   6        5.15        8.86      7.09 o 
  11   0   6       96.49      112.16     17.24 o 
  12   0   6      186.80      186.69     21.12 o 
  13   0   6      109.65      123.29     17.89 o 
  14   0   6       11.80       24.16     14.82 o 
 -19   1   6        9.39       20.78     12.08 o 
 -18   1   6       18.39       35.28     13.37 o 
 -17   1   6        1.27        8.86      7.25 o 
 -16   1   6       29.97       43.98     13.53 o 
 -15   1   6      162.53      148.48     19.35 o 
 -14   1   6       35.88       26.91     12.41 o 
 -13   1   6        5.99        9.67      6.77 o 
 -12   1   6       27.79       14.82      8.86 o 
 -11   1   6        3.93       16.43      7.09 o 
 -10   1   6       92.46       92.04     10.15 o 
  -9   1   6      788.25      904.20     28.51 o 
  -8   1   6       61.37       56.73      9.02 o 
  -7   1   6        4.71       11.12      5.96 o 
  -6   1   6       85.74       69.32      7.90 o 
  -5   1   6     3024.70     2718.83     41.07 o 
  -4   1   6      377.49      465.14     16.81 o 
  -3   1   6     3436.33     3179.72     43.29 o 
  -2   1   6     1877.79     1951.15     33.96 o 
  -1   1   6      171.19      204.11     11.78 o 
   0   1   6      418.86      379.05     15.69 o 
   1   1   6        5.62        6.12      5.32 o 
   2   1   6       11.38       19.81      7.09 o 
   3   1   6        6.03       14.98      5.32 o 
   4   1   6      368.12      383.44     18.57 o 
   5   1   6      894.26      874.17     28.85 o 
   6   1   6      289.12      256.11     16.94 o 
   7   1   6     1093.34     1046.90     34.05 o 
   8   1   6       32.93       38.99     10.31 o 
   9   1   6      515.97      494.91     26.65 o 
  10   1   6      122.92      121.37     16.28 o 
  11   1   6      332.54      287.02     24.52 o 
  12   1   6       22.37       31.41     11.28 o 
  13   1   6      200.41      190.89     21.28 o 
  14   1   6      112.64       82.03     17.08 o 
 -19   2   6        1.68        7.09     12.08 o 
 -18   2   6        1.34       11.60      9.18 o 
 -17   2   6        5.96       13.85     10.95 o 
 -16   2   6        2.63        0.00      8.86 o 
 -15   2   6       32.67        7.89     12.57 o 
 -14   2   6      259.12      256.63     20.81 o 
 -13   2   6       18.69       28.19      7.41 o 
 -12   2   6        3.50        0.97      8.54 o 
 -11   2   6      410.54      386.92     22.77 o 
 -10   2   6       69.12       89.28     11.12 o 
  -9   2   6      142.35      145.12     13.54 o 
  -8   2   6      106.36      101.72     11.12 o 
  -7   2   6      112.89      104.63     10.16 o 
  -6   2   6       12.06       14.34      5.96 o 
  -5   2   6        0.28        0.00      5.96 o 
  -4   2   6      403.24      370.18     16.97 o 
  -3   2   6      460.59      536.01     19.25 o 
  -2   2   6        7.85        0.00      6.28 o 
  -1   2   6     1144.76     1088.70     27.66 o 
   0   2   6      250.44      275.07     14.85 o 
   1   2   6      660.01      643.89     22.67 o 
   2   2   6      858.08      926.51     27.40 o 
   3   2   6     1207.70     1194.19     31.52 o 
   4   2   6      403.01      437.90     20.51 o 
   5   2   6        0.08        3.54      6.93 o 
   6   2   6      143.05      160.42     14.67 o 
   7   2   6        9.63        9.50      7.57 o 
   8   2   6        8.49        0.00      9.99 o 
   9   2   6       56.26       41.73     11.92 o 
  10   2   6      193.94      164.78     19.99 o 
  11   2   6        5.85       20.14     11.28 o 
  12   2   6       54.17       27.87     15.15 o 
  13   2   6       72.50       81.69     15.31 o 
 -18   3   6       11.88       22.55     12.08 o 
 -17   3   6       23.18       17.88     12.40 o 
 -16   3   6        2.27        0.00     10.63 o 
 -15   3   6       37.29       25.29     11.92 o 
 -14   3   6       51.21       69.12     13.05 o 
 -13   3   6       44.24       43.66     11.92 o 
 -12   3   6       45.19       57.68     11.60 o 
 -11   3   6      289.59      331.74     20.81 o 
 -10   3   6       16.08        1.93      8.54 o 
  -9   3   6      259.04      258.96     18.39 o 
  -8   3   6        5.42        0.00      7.73 o 
  -7   3   6       99.24       94.62     10.32 o 
  -6   3   6       36.66       41.57      7.57 o 
  -5   3   6       91.34      104.13      9.99 o 
  -4   3   6       71.52       72.04      9.83 o 
  -3   3   6       27.70       49.30      9.34 o 
  -2   3   6     1205.98     1256.55     33.00 o 
  -1   3   6      226.21      199.12     14.20 o 
   0   3   6      268.45      288.91     16.95 o 
   1   3   6       11.70        9.50      8.38 o 
   2   3   6       73.02       70.27     11.12 o 
   3   3   6        1.26        0.00      7.25 o 
   4   3   6      362.31      354.38     20.50 o 
   5   3   6      745.07      761.61     31.55 o 
   6   3   6       72.48       62.69     11.92 o 
   7   3   6      412.51      378.75     25.19 o 
   8   3   6      201.17      200.59     19.99 o 
   9   3   6        7.00        0.00      9.67 o 
  10   3   6       31.11       26.74     11.60 o 
  11   3   6        2.02        0.00     11.60 o 
  12   3   6       20.27       19.49      9.83 o 
  13   3   6        6.17        0.00     12.24 o 
 -17   4   6       49.35       76.21     17.08 o 
 -16   4   6        6.04        4.83     11.60 o 
 -15   4   6       15.47        1.45     13.53 o 
 -14   4   6        0.23        7.09      9.02 o 
 -13   4   6       18.21       15.95     11.76 o 
 -12   4   6       26.87       19.98      9.99 o 
 -11   4   6        4.15        3.54     10.15 o 
 -10   4   6       12.62       22.23      9.50 o 
  -9   4   6      197.57      204.00     16.77 o 
  -8   4   6      117.74      113.80     14.02 o 
  -7   4   6       24.83       41.08      9.34 o 
  -6   4   6        0.38        3.70      6.28 o 
  -5   4   6        3.32        8.05      6.44 o 
  -4   4   6        1.75        0.00      7.25 o 
  -3   4   6        3.61        0.00      7.57 o 
  -2   4   6        0.43       11.28      5.64 o 
  -1   4   6       11.28        4.35      6.77 o 
   0   4   6       37.65       42.05      9.02 o 
   1   4   6      201.57      216.77     15.97 o 
   2   4   6      151.57      136.08     16.45 o 
   3   4   6        1.84       13.05      6.60 o 
   4   4   6       38.06       31.58     10.63 o 
   5   4   6       11.23        9.99      8.38 o 
   6   4   6       56.84       79.28     13.70 o 
   7   4   6        2.90       13.85     10.15 o 
   8   4   6       30.05       26.74     12.41 o 
   9   4   6       39.07       22.88     11.44 o 
  10   4   6       57.88       42.70     13.86 o 
  11   4   6        0.06        0.00     11.28 o 
  12   4   6       16.10       19.17     11.12 o 
 -16   5   6       17.45       44.14     15.14 o 
 -15   5   6        4.72        9.99     10.79 o 
 -14   5   6        6.99       20.46     10.31 o 
 -13   5   6       30.32       26.74     13.53 o 
 -12   5   6       20.33       25.29     10.79 o 
 -11   5   6       20.23        9.34      8.70 o 
 -10   5   6       21.28       13.85     11.92 o 
  -9   5   6        4.78       26.58      8.22 o 
  -8   5   6       11.30       11.60     10.47 o 
  -7   5   6      233.50      222.10     19.52 o 
  -6   5   6        0.01        9.66      8.22 o 
  -5   5   6       14.38        5.32     10.63 o 
  -4   5   6      360.69      327.68     22.44 o 
  -3   5   6       21.44       12.40     10.47 o 
  -2   5   6       13.05       13.37      8.38 o 
  -1   5   6        1.43        5.15      9.83 o 
   0   5   6       57.23       54.95     10.96 o 
   1   5   6      104.37       98.64     12.73 o 
   2   5   6      190.90      166.73     17.25 o 
   3   5   6       44.21       53.33     12.57 o 
   4   5   6       21.44       39.95      9.18 o 
   5   5   6       15.66        0.00     11.44 o 
   6   5   6      151.91      162.97     18.54 o 
   7   5   6      215.93      219.94     23.22 o 
   8   5   6       60.65       41.73     14.02 o 
   9   5   6        0.05       12.56     11.11 o 
  10   5   6        3.01       11.76      9.34 o 
  11   5   6        1.48       10.63     10.63 o 
 -14   6   6       23.90       15.79     13.21 o 
 -13   6   6        8.59       23.20      9.34 o 
 -12   6   6        1.64        0.00     13.21 o 
 -11   6   6        0.48        0.00     10.63 o 
 -10   6   6        3.52        0.00     12.40 o 
  -9   6   6        5.61        5.48     10.63 o 
  -8   6   6        1.19        9.34      7.41 o 
  -7   6   6       64.56       83.31     14.50 o 
  -6   6   6      687.22      710.89     36.21 o 
  -5   6   6      124.63      144.58     17.57 o 
  -4   6   6       91.86       90.89     13.21 o 
  -3   6   6       74.34       77.03     12.57 o 
  -2   6   6        6.77       22.07      8.54 o 
  -1   6   6        3.13        0.00      9.50 o 
   0   6   6       15.04        0.00     12.89 o 
   1   6   6       10.36       14.01     10.31 o 
   2   6   6       77.90       88.79     13.70 o 
   3   6   6       18.96       20.14     11.60 o 
   4   6   6       87.03       94.92     15.79 o 
   5   6   6       24.83       20.30     14.34 o 
   6   6   6      158.50      144.11     21.60 o 
   7   6   6        4.10        0.00     14.98 o 
   8   6   6       40.53       28.36     14.02 o 
   9   6   6       24.04       21.10     14.82 o 
 -11   7   6        1.20       13.85      9.83 o 
 -10   7   6        0.74        3.38     11.76 o 
  -9   7   6        7.07        0.00     12.73 o 
  -8   7   6       59.46       49.79     16.76 o 
  -7   7   6      130.46      135.07     19.66 o 
  -6   7   6       25.19        7.41     13.53 o 
  -5   7   6        0.01        0.00     11.11 o 
  -4   7   6       17.57       18.85     11.92 o 
  -3   7   6        1.20        0.00      9.99 o 
  -2   7   6        2.24       12.89      9.67 o 
  -1   7   6       18.97        2.90     12.40 o 
   0   7   6        1.72        7.25      7.89 o 
   1   7   6        0.04        5.96     10.79 o 
   2   7   6       11.26        4.51     10.79 o 
   3   7   6        8.49       24.97     10.63 o 
   4   7   6       20.52       24.16     14.98 o 
   5   7   6        9.74        1.61     13.05 o 
   6   7   6        1.41       15.46     13.05 o 
  -7   8   6       17.88       14.02     12.40 o 
  -6   8   6        0.14        0.00     16.75 o 
  -5   8   6        3.53        0.00     15.79 o 
  -4   8   6       12.17        0.00     12.24 o 
  -3   8   6        8.88        0.00     14.66 o 
  -2   8   6        0.00        0.00      9.99 o 
  -1   8   6        5.33        0.00     11.11 o 
   0   8   6       12.28       17.08     13.05 o 
   1   8   6        1.45        1.77     11.44 o 
   2   8   6        0.00        0.00     14.50 o 
 -19   1   7        0.91        0.00     10.47 o 
 -18   1   7       16.32       21.10     11.28 o 
 -17   1   7       45.03       58.48     12.41 o 
 -16   1   7       21.26       38.99      9.99 o 
 -15   1   7      174.24      163.96     18.22 o 
 -14   1   7       22.78       26.26      9.50 o 
 -13   1   7        4.15       13.21      9.02 o 
 -12   1   7       43.23       52.20     10.80 o 
 -11   1   7       58.85       48.34     11.44 o 
 -10   1   7      168.32      171.90     14.84 o 
  -9   1   7      130.57      115.60     12.41 o 
  -8   1   7      157.95      165.46     12.90 o 
  -7   1   7        0.25        8.70      4.99 o 
  -6   1   7       46.05       48.50      7.73 o 
  -5   1   7       19.58       26.26      6.77 o 
  -4   1   7     1504.57     1615.72     33.61 o 
  -3   1   7      393.30      383.23     16.97 o 
  -2   1   7       27.62       29.97      6.28 o 
  -1   1   7      611.53      757.42     23.48 o 
   0   1   7      173.62      154.21     11.45 o 
   1   1   7      120.48      122.70     11.13 o 
   2   1   7       72.05       68.66      9.51 o 
   3   1   7     1154.21     1266.89     33.61 o 
   4   1   7        3.06        6.12      5.32 o 
   5   1   7       15.32        2.90      7.57 o 
   6   1   7        0.07        7.09      7.09 o 
   7   1   7        0.40        0.00      8.86 o 
   8   1   7       70.69       64.30     12.73 o 
   9   1   7       33.36       28.19     10.79 o 
  10   1   7      127.92      123.46     16.60 o 
  11   1   7       23.68       29.80     13.85 o 
  12   1   7       13.14       32.22     12.08 o 
  13   1   7       66.74       90.07     16.76 o 
 -18   2   7        2.44        4.99     11.92 o 
 -17   2   7        0.64        0.00     13.05 o 
 -16   2   7        3.59       11.60     10.79 o 
 -15   2   7        9.57       16.11     11.92 o 
 -14   2   7       53.75       37.38     12.25 o 
 -13   2   7        0.28        0.00      8.86 o 
 -12   2   7       45.97       37.70     12.08 o 
 -11   2   7       75.88       74.29     11.44 o 
 -10   2   7       46.07       64.61     10.31 o 
  -9   2   7       19.18       17.56      6.93 o 
  -8   2   7      164.17      170.13     13.55 o 
  -7   2   7      161.85      164.34     13.06 o 
  -6   2   7        0.03        3.70      5.96 o 
  -5   2   7        0.74        9.34      4.03 o 
  -4   2   7     1221.43     1162.98     30.09 o 
  -3   2   7      724.33      768.25     24.30 o 
  -2   2   7        4.66        1.45      4.35 o 
  -1   2   7     1423.43     1430.69     34.69 o 
   0   2   7      139.23      147.54     12.09 o 
   1   2   7        0.22        0.00      5.32 o 
   2   2   7       64.64       64.14      9.83 o 
   3   2   7      146.13       98.84     12.58 o 
   4   2   7       30.27       12.08     10.31 o 
   5   2   7       61.49       40.93      9.83 o 
   6   2   7       19.92       32.22      6.44 o 
   7   2   7      132.03      152.33     16.28 o 
   8   2   7      362.27      352.94     24.05 o 
   9   2   7        0.70        8.05      9.83 o 
  10   2   7       21.42        1.45     12.24 o 
  11   2   7        5.32        0.00     10.63 o 
  12   2   7        2.66        0.00     12.89 o 
  13   2   7        3.35       15.95     12.73 o 
 -18   3   7        3.87        0.00     13.37 o 
 -17   3   7        0.01        0.00      9.99 o 
 -16   3   7       72.00       41.25     14.18 o 
 -15   3   7       12.16       24.16     10.95 o 
 -14   3   7       14.07        0.00     10.15 o 
 -13   3   7      199.41      205.43     19.83 o 
 -12   3   7       78.27       69.94     12.73 o 
 -11   3   7       17.24       19.65      9.18 o 
 -10   3   7       20.95       27.71      9.99 o 
  -9   3   7        2.64        1.93      8.70 o 
  -8   3   7      125.84      105.92     13.86 o 
  -7   3   7      141.90      115.28     13.87 o 
  -6   3   7      325.56      311.90     18.57 o 
  -5   3   7        1.86        1.61      6.12 o 
  -4   3   7      697.39      698.33     26.06 o 
  -3   3   7       19.57       16.11      5.96 o 
  -2   3   7       15.37       33.83      7.57 o 
  -1   3   7        1.88        0.00      5.32 o 
   0   3   7      486.53      459.80     22.30 o 
   1   3   7      297.78      301.17     19.21 o 
   2   3   7      339.61      285.89     18.73 o 
   3   3   7        0.38        2.90      7.25 o 
   4   3   7      169.44      148.50     17.25 o 
   5   3   7     1782.34     1752.47     47.34 o 
   6   3   7        4.75        0.00     11.76 o 
   7   3   7       10.77        3.71     10.31 o 
   8   3   7        0.01        0.00      9.02 o 
   9   3   7       12.63        0.00     10.47 o 
  10   3   7       84.58      100.23     15.79 o 
  11   3   7      142.37      112.18     21.28 o 
  12   3   7       78.65       92.17     18.05 o 
 -17   4   7        0.59       12.24     13.69 o 
 -16   4   7        2.41        0.00     11.60 o 
 -15   4   7        9.20        3.06     12.73 o 
 -14   4   7       30.17       44.79     13.37 o 
 -13   4   7       19.26        0.00     10.63 o 
 -12   4   7       13.59       30.77     12.24 o 
 -11   4   7       22.90       36.41      9.83 o 
 -10   4   7      421.60      449.63     26.15 o 
  -9   4   7       75.15      118.28     14.18 o 
  -8   4   7      488.55      440.02     25.04 o 
  -7   4   7      363.41      379.68     22.44 o 
  -6   4   7       21.22       33.19      9.83 o 
  -5   4   7      249.84      216.83     16.62 o 
  -4   4   7       28.21       25.46      8.22 o 
  -3   4   7      222.15      226.80     17.42 o 
  -2   4   7       26.95       35.77      9.02 o 
  -1   4   7       58.31       66.71     10.80 o 
   0   4   7       69.00       67.36     10.64 o 
   1   4   7      581.30      575.11     28.61 o 
   2   4   7      603.72      540.70     26.99 o 
   3   4   7      713.96      680.38     31.54 o 
   4   4   7       25.02       22.88     10.96 o 
   5   4   7       28.12       29.00     11.44 o 
   6   4   7      251.66      258.54     23.55 o 
   7   4   7       28.43       28.52     11.76 o 
   8   4   7       35.95       24.49     13.05 o 
   9   4   7       22.19       30.61     14.66 o 
  10   4   7        7.75       11.44     12.08 o 
  11   4   7       26.02       17.40     15.14 o 
 -16   5   7       26.66       12.57     15.30 o 
 -15   5   7        3.73        0.00     10.95 o 
 -14   5   7        0.15        0.00     11.76 o 
 -13   5   7        2.24       24.16     10.31 o 
 -12   5   7        0.01        9.99     10.63 o 
 -11   5   7        0.03        1.45      9.50 o 
 -10   5   7      181.08      148.65     19.19 o 
  -9   5   7       15.89        6.28     10.95 o 
  -8   5   7      147.40      139.77     17.57 o 
  -7   5   7       38.14       34.96     13.05 o 
  -6   5   7      147.84      130.74     18.38 o 
  -5   5   7       73.80       72.52     13.05 o 
  -4   5   7        0.76        2.26      7.25 o 
  -3   5   7       25.56       25.29      9.67 o 
  -2   5   7        1.64        0.00      8.05 o 
  -1   5   7        2.77       11.11     10.15 o 
   0   5   7       72.50       80.57     14.34 o 
   1   5   7       25.75       31.42      9.67 o 
   2   5   7      187.44      179.14     19.03 o 
   3   5   7       11.89       14.98     10.15 o 
   4   5   7       78.59       81.86     14.34 o 
   5   5   7      143.34      175.54     19.34 o 
   6   5   7        0.01        0.00     12.89 o 
   7   5   7      459.38      498.94     32.44 o 
   8   5   7       40.68       17.40     14.98 o 
   9   5   7       36.86       33.51     12.57 o 
  10   5   7        2.67        8.86     12.24 o 
 -14   6   7        6.45       12.40     12.40 o 
 -13   6   7        1.86        3.38     11.92 o 
 -12   6   7       12.73       19.33     14.34 o 
 -11   6   7        0.02        0.00     11.76 o 
 -10   6   7       11.17       17.88     11.44 o 
  -9   6   7        0.24        0.00      9.34 o 
  -8   6   7        3.75        0.00     13.21 o 
  -7   6   7      141.81      136.53     19.34 o 
  -6   6   7      345.46      345.78     26.14 o 
  -5   6   7       54.22       61.23     12.25 o 
  -4   6   7        0.67        1.29      7.89 o 
  -3   6   7       26.41       19.33     11.60 o 
  -2   6   7       12.99        0.00     10.47 o 
  -1   6   7      200.92      171.88     19.67 o 
   0   6   7       57.37       64.77     13.86 o 
   1   6   7       19.13       16.11      9.99 o 
   2   6   7       97.85       83.16     15.47 o 
   3   6   7        6.47        0.00     11.11 o 
   4   6   7        9.20        8.86      8.05 o 
   5   6   7       50.03       34.00     12.89 o 
   6   6   7       78.22      120.69     16.44 o 
   7   6   7       15.74       33.67     11.12 o 
   8   6   7        2.45       21.10     10.63 o 
 -11   7   7        0.41        5.32      8.05 o 
 -10   7   7        0.54        0.00      9.83 o 
  -9   7   7       15.63        9.83     13.37 o 
  -8   7   7      107.97      112.17     17.41 o 
  -7   7   7        4.21       12.56     10.31 o 
  -6   7   7        5.45       16.91     11.76 o 
  -5   7   7      107.90      133.60     20.31 o 
  -4   7   7        2.55        0.00     13.05 o 
  -3   7   7        1.19        9.02      9.66 o 
  -2   7   7        1.72        9.02     11.11 o 
  -1   7   7        1.27        6.12     12.08 o 
   0   7   7        0.08       30.77     10.15 o 
   1   7   7       16.58       31.25      8.86 o 
   2   7   7       15.13       20.78     10.47 o 
   3   7   7        3.75        3.22     11.60 o 
   4   7   7        0.11        0.00     11.44 o 
   5   7   7        0.47        0.00     12.89 o 
  -6   8   7       69.96       80.08     20.14 o 
  -5   8   7       90.69      121.50     19.01 o 
  -4   8   7       40.14       36.73     18.85 o 
  -3   8   7        1.87        0.00     15.46 o 
  -2   8   7        1.19       14.01      9.83 o 
  -1   8   7        0.31        0.00     12.24 o 
   0   8   7       24.28       33.83     13.85 o 
 -19   0   8        2.89       10.47     12.73 o 
 -18   0   8        4.20        1.61      9.83 o 
 -17   0   8        7.58        0.00     11.76 o 
 -16   0   8       80.65       82.83     14.18 o 
 -15   0   8      171.63      150.42     19.02 o 
 -14   0   8        1.72        7.25      7.25 o 
 -13   0   8      102.30      123.30     14.99 o 
 -12   0   8      451.53      466.25     25.19 o 
 -11   0   8        0.06        8.86      7.09 o 
 -10   0   8      160.92      130.45     14.67 o 
  -9   0   8       11.38       11.12      5.64 o 
  -8   0   8      118.83      109.14     12.41 o 
  -7   0   8      220.76      202.16     13.23 o 
  -6   0   8      465.51      459.89     19.88 o 
  -5   0   8     1617.82     1720.45     36.70 o 
  -4   0   8      791.52      891.45     26.91 o 
  -3   0   8      124.42      197.20     13.38 o 
  -2   0   8     7011.37     7694.57     78.38 o 
  -1   0   8      737.02      822.39     26.40 o 
   0   0   8       16.32       38.34      8.22 o 
   1   0   8      410.81      424.23     20.36 o 
   2   0   8       27.23       25.62      6.61 o 
   3   0   8     1909.05     2003.44     44.84 o 
   4   0   8      557.79      586.40     25.86 o 
   5   0   8       36.88       51.88     10.96 o 
   6   0   8      132.25      149.27     15.80 o 
   7   0   8      481.75      538.57     28.91 o 
   8   0   8        0.09        0.00      8.70 o 
   9   0   8      250.06      257.72     21.93 o 
  10   0   8      184.77      136.87     17.57 o 
  11   0   8      160.36      195.05     22.89 o 
  12   0   8        3.09        0.00     14.01 o 
 -19   1   8        4.37        3.54     13.85 o 
 -18   1   8        0.01        0.00     11.44 o 
 -17   1   8       27.67       29.00     13.05 o 
 -16   1   8      173.68      166.37     19.83 o 
 -15   1   8       21.97       18.53      9.99 o 
 -14   1   8       82.16      104.75     15.47 o 
 -13   1   8       16.01       18.36      8.22 o 
 -12   1   8       66.93       76.06     13.37 o 
 -11   1   8      105.92      112.99     13.54 o 
 -10   1   8       31.87       29.00      9.02 o 
  -9   1   8       24.85       22.07      7.89 o 
  -8   1   8      805.35      785.73     26.89 o 
  -7   1   8       26.84       36.57      7.89 o 
  -6   1   8      154.92      158.20     12.90 o 
  -5   1   8      892.41      987.92     28.54 o 
  -4   1   8        3.83        4.35      5.96 o 
  -3   1   8      698.70      777.33     25.59 o 
  -2   1   8      484.75      507.50     20.69 o 
  -1   1   8      478.66      443.58     19.88 o 
   0   1   8      136.12      147.21     12.90 o 
   1   1   8      717.77      706.46     25.42 o 
   2   1   8      385.09      453.64     21.80 o 
   3   1   8       21.17       11.12      9.02 o 
   4   1   8     2375.32     2352.64     51.63 o 
   5   1   8       10.34       19.98      9.34 o 
   6   1   8       19.63       22.55      8.86 o 
   7   1   8       21.51        8.54     10.31 o 
   8   1   8       75.32       84.76     12.25 o 
  10   1   8      389.79      363.07     27.59 o 
  11   1   8       31.12       24.17     12.89 o 
 -18   2   8        4.29        3.38     11.11 o 
 -17   2   8        0.66        0.00     12.56 o 
 -16   2   8        8.45        0.00     11.44 o 
 -15   2   8       19.05       21.91     10.95 o 
 -14   2   8      154.51      134.77     17.89 o 
 -13   2   8        0.52        1.13      7.89 o 
 -12   2   8       24.77       22.39      9.99 o 
 -11   2   8      184.14      191.89     16.13 o 
 -10   2   8      533.87      586.93     27.63 o 
  -9   2   8      860.48      804.73     29.64 o 
  -8   2   8       38.50       16.92      8.22 o 
  -7   2   8      175.19      157.89     14.84 o 
  -6   2   8      280.52      323.28     18.08 o 
  -5   2   8      165.42      198.52     14.51 o 
  -4   2   8     1486.22     1525.36     36.47 o 
  -3   2   8      288.28      306.04     17.11 o 
  -2   2   8       21.47       24.00      5.48 o 
  -1   2   8       35.06       48.34      8.86 o 
   0   2   8      847.28      841.96     28.19 o 
   1   2   8       15.31       18.53      6.28 o 
   2   2   8      778.36      823.13     29.78 o 
   3   2   8      251.04      202.14     17.75 o 
   4   2   8       58.28      116.50     13.70 o 
   5   2   8      452.05      395.32     25.03 o 
   6   2   8      103.59      131.35     14.99 o 
   7   2   8       81.56       56.89     12.57 o 
   8   2   8       40.20       39.31      9.83 o 
   9   2   8        1.97       11.60     10.31 o 
  10   2   8        0.10        0.00     10.63 o 
  11   2   8        0.42       11.60     10.15 o 
  12   2   8       13.89       17.88     12.08 o 
 -18   3   8       11.41       37.21     12.56 o 
 -17   3   8        0.00        0.00     12.24 o 
 -16   3   8        0.00        0.00     10.47 o 
 -15   3   8       17.76        2.90     12.08 o 
 -14   3   8       11.61        4.03      9.18 o 
 -13   3   8       26.20       51.39     11.60 o 
 -12   3   8       31.82       33.83     11.76 o 
 -11   3   8      205.65      219.32     19.03 o 
 -10   3   8      180.36      221.71     17.74 o 
  -9   3   8       47.45       61.71     11.76 o 
  -8   3   8       36.47       35.45     11.12 o 
  -7   3   8      212.33      205.65     16.77 o 
  -6   3   8      602.36      616.89     25.23 o 
  -5   3   8       50.35       49.47     10.80 o 
  -4   3   8       56.90       45.44      9.35 o 
  -3   3   8        6.99        9.83      6.12 o 
  -2   3   8       78.89       80.74     12.09 o 
  -1   3   8        1.14        1.77      6.12 o 
   0   3   8        3.29        0.00      6.93 o 
   1   3   8       96.26       78.01     11.60 o 
   2   3   8        8.71        4.03      8.86 o 
   3   3   8        0.15        0.00      8.70 o 
   4   3   8      348.87      345.70     23.89 o 
   5   3   8       87.72       77.68     16.28 o 
   6   3   8      882.67      850.58     37.54 o 
   7   3   8       33.30       36.41     12.08 o 
   8   3   8       61.73       64.61     12.41 o 
   9   3   8        7.73        0.00     11.12 o 
  10   3   8      181.53      166.85     22.73 o 
  11   3   8        6.34       12.24     12.89 o 
 -17   4   8       13.09        7.09     11.12 o 
 -16   4   8       29.02       23.36     11.76 o 
 -15   4   8        0.26        0.00      9.02 o 
 -14   4   8        9.19        0.00      9.34 o 
 -13   4   8        5.57        0.00      9.34 o 
 -12   4   8       52.83       31.90     12.57 o 
 -11   4   8        2.66       10.15      9.50 o 
 -10   4   8        0.52        0.00     10.95 o 
  -9   4   8       75.96       66.72     13.05 o 
  -8   4   8      417.48      466.28     26.96 o 
  -7   4   8      797.93      795.14     32.69 o 
  -6   4   8       47.24       44.95     10.31 o 
  -5   4   8      215.48      197.57     17.10 o 
  -4   4   8        0.23        8.22      6.28 o 
  -3   4   8        3.31        0.00      7.57 o 
  -2   4   8      137.47      132.35     13.38 o 
  -1   4   8       31.41       24.01      8.86 o 
   0   4   8       18.37       11.76      9.34 o 
   1   4   8       82.32       84.77     13.21 o 
   2   4   8        1.70       10.31      8.22 o 
   3   4   8       43.50       29.81     12.08 o 
   4   4   8      215.95      181.09     19.67 o 
   5   4   8      430.58      481.37     28.25 o 
   6   4   8       31.57       23.52     13.05 o 
   7   4   8       21.46       14.66     12.24 o 
   8   4   8       14.52       12.40     14.34 o 
   9   4   8        0.03        1.61     10.79 o 
  10   4   8        5.97        0.00     12.24 o 
 -15   5   8        6.59        0.00     12.56 o 
 -14   5   8        2.56        0.00     13.85 o 
 -13   5   8       40.26       26.42     13.05 o 
 -12   5   8       38.92       33.99     12.89 o 
 -11   5   8        0.00        4.19     10.15 o 
 -10   5   8       40.14       47.37     14.34 o 
  -9   5   8      119.61      122.66     16.44 o 
  -8   5   8      107.16      106.05     16.28 o 
  -7   5   8        2.36        0.00     10.79 o 
  -6   5   8       41.36        9.67     12.89 o 
  -5   5   8       31.97       17.72     11.12 o 
  -4   5   8        4.16       14.18      9.50 o 
  -3   5   8        1.99       15.30      8.22 o 
  -2   5   8       14.48       14.18      9.99 o 
  -1   5   8       16.87        5.96      9.67 o 
   0   5   8       26.41       30.61      9.51 o 
   1   5   8       52.01       60.26     12.73 o 
   2   5   8       28.10       41.40     13.53 o 
   3   5   8       18.27       26.90     10.63 o 
   4   5   8        0.13       32.22     10.79 o 
   5   5   8        1.84        0.00      9.99 o 
   6   5   8      106.91      134.89     17.57 o 
   7   5   8        0.38        0.00     10.15 o 
   8   5   8        0.00       15.30      8.86 o 
 -13   6   8        0.19        0.00      9.50 o 
 -12   6   8        2.85        0.00     12.24 o 
 -11   6   8       22.83       43.01     12.57 o 
 -10   6   8       12.81        0.00     13.53 o 
  -9   6   8       26.64       29.80     11.12 o 
  -8   6   8       12.42       14.50     10.47 o 
  -7   6   8       74.80       73.48     14.99 o 
  -6   6   8       45.02       18.05      9.02 o 
  -5   6   8       14.41       16.43     11.60 o 
  -4   6   8        5.31        9.50     10.15 o 
  -3   6   8        1.06       10.95      9.02 o 
  -2   6   8        0.13       14.98      9.99 o 
  -1   6   8       58.96       63.65     13.05 o 
   0   6   8        0.11        5.64      9.50 o 
   1   6   8       33.71       24.49     12.08 o 
   2   6   8        0.57        4.51      8.54 o 
   3   6   8        7.09        7.57     11.76 o 
   4   6   8        7.20        9.50     13.37 o 
   5   6   8       15.07        0.00     14.02 o 
   6   6   8        1.72        0.00     10.63 o 
 -10   7   8        0.10        0.00     12.89 o 
  -9   7   8       26.89       27.23     13.53 o 
  -8   7   8        2.83        9.99     12.24 o 
  -7   7   8        2.24       14.66     11.60 o 
  -6   7   8       79.00      123.27     19.18 o 
  -5   7   8       20.11        0.00     13.21 o 
  -4   7   8       15.93        0.00     15.95 o 
  -3   7   8        0.17        7.89     10.15 o 
  -2   7   8       22.70       22.07     14.18 o 
  -1   7   8        5.82       19.17      9.50 o 
   0   7   8       10.84        3.22     13.37 o 
   1   7   8       39.91       51.07     12.89 o 
   2   7   8        1.62        0.00     10.79 o 
   3   7   8       10.01        1.77     11.44 o 
 -18   1   9        8.66        0.00     10.79 o 
 -17   1   9       81.24       78.15     16.44 o 
 -16   1   9       40.32       58.48     11.12 o 
 -15   1   9       38.09       25.94     11.76 o 
 -14   1   9       37.74       34.64     11.92 o 
 -13   1   9      122.10      116.54     16.12 o 
 -12   1   9       96.61      104.92     14.67 o 
 -11   1   9       65.94       54.14     12.57 o 
 -10   1   9        5.04        4.99      8.86 o 
  -9   1   9      340.88      350.61     21.31 o 
  -8   1   9        2.15        1.77      6.77 o 
  -7   1   9       67.65       42.06      8.86 o 
  -6   1   9       16.44        9.34      7.25 o 
  -5   1   9       31.37       43.50      8.70 o 
  -4   1   9        1.60        0.00      6.44 o 
  -3   1   9       10.10        9.18      7.09 o 
  -2   1   9       15.87        9.34      7.41 o 
  -1   1   9       54.59       52.05      9.19 o 
   0   1   9      143.31      133.02     13.87 o 
   1   1   9       19.24        8.38     10.15 o 
   2   1   9      118.95      107.36     13.86 o 
   3   1   9       48.68       45.76     13.05 o 
   4   1   9      647.99      706.14     30.23 o 
   5   1   9      431.81      448.03     25.99 o 
   6   1   9       90.26       97.66     14.02 o 
   7   1   9       11.47        1.29     10.47 o 
   8   1   9        0.05        2.90      8.05 o 
   9   1   9        1.28        0.00     10.47 o 
  10   1   9       29.41       35.93     13.05 o 
  11   1   9       44.23       50.59     14.02 o 
 -18   2   9       26.14       32.70     11.28 o 
 -17   2   9        9.78       27.39     10.31 o 
 -16   2   9        1.60        0.00     10.79 o 
 -15   2   9       23.81       21.27     12.73 o 
 -14   2   9       17.36       26.58      8.86 o 
 -13   2   9        5.95        2.58      9.34 o 
 -12   2   9       63.45       70.74     10.80 o 
 -11   2   9        4.24       13.37      7.73 o 
 -10   2   9       46.95       62.36     13.37 o 
  -9   2   9      804.65      930.80     33.99 o 
  -8   2   9      287.81      253.67     19.36 o 
  -7   2   9       57.80       71.87     12.09 o 
  -6   2   9      343.93      360.01     19.53 o 
  -5   2   9        2.94        7.09      6.77 o 
  -4   2   9       13.91       14.18      7.73 o 
  -3   2   9       47.73       35.61      9.18 o 
  -2   2   9       87.59       88.48     10.48 o 
  -1   2   9       11.16       11.12      7.57 o 
   0   2   9      318.89      299.07     18.88 o 
   1   2   9       22.68       10.96      8.70 o 
   2   2   9     2156.29     2256.83     53.33 o 
   3   2   9      389.22      304.46     24.86 o 
   4   2   9      567.11      578.11     29.08 o 
   5   2   9       54.67       30.61     12.41 o 
   6   2   9        0.02        2.58      8.70 o 
   7   2   9       36.54       38.83     11.60 o 
   8   2   9       35.52       29.48     10.47 o 
   9   2   9      101.15       78.80     16.92 o 
  10   2   9       75.30       95.87     18.21 o 
 -17   3   9       10.10        3.38     13.37 o 
 -16   3   9       24.63       11.12     13.53 o 
 -15   3   9        2.21        7.57     10.31 o 
 -14   3   9       14.86        4.19     10.15 o 
 -13   3   9       38.35       29.32     14.18 o 
 -12   3   9       12.23        7.57      9.34 o 
 -11   3   9      115.17       98.48     15.80 o 
 -10   3   9       92.50       81.39     12.57 o 
  -9   3   9      447.03      460.71     26.32 o 
  -8   3   9        5.65       21.10      9.50 o 
  -7   3   9        3.09        4.03      8.22 o 
  -6   3   9        8.37       23.04      9.18 o 
  -5   3   9        0.99        0.00      6.77 o 
  -4   3   9       29.21       20.62      9.18 o 
  -3   3   9      200.61      233.37     18.06 o 
  -2   3   9      154.80      150.43     16.12 o 
  -1   3   9      107.75      104.61     12.73 o 
   0   3   9        0.54        0.00      8.86 o 
   1   3   9       21.74       21.59     10.31 o 
   2   3   9       50.42       45.12     12.57 o 
   3   3   9       43.51       43.66     11.60 o 
   4   3   9       22.08       39.63     10.63 o 
   5   3   9      291.18      266.17     21.45 o 
   6   3   9       19.34       19.33     11.44 o 
   7   3   9       31.53       38.18     12.57 o 
   8   3   9      138.59      126.37     19.34 o 
   9   3   9       89.05       89.43     18.21 o 
  10   3   9       21.83       52.84     14.34 o 
 -16   4   9        0.41       13.69     12.08 o 
 -15   4   9        0.09       12.89      9.18 o 
 -14   4   9        0.03        0.00     11.76 o 
 -13   4   9        0.41        0.00     11.11 o 
 -12   4   9        6.96       24.81      6.77 o 
 -11   4   9       31.99       29.00     11.12 o 
 -10   4   9      239.95      203.85     21.29 o 
  -9   4   9      160.18      174.27     18.54 o 
  -8   4   9       93.82      114.43     16.12 o 
  -7   4   9      393.15      416.31     25.83 o 
  -6   4   9       16.60       22.55      8.86 o 
  -5   4   9      109.44      100.09     15.63 o 
  -4   4   9        7.79        5.48      8.05 o 
  -3   4   9        2.02       13.21      8.54 o 
  -2   4   9        2.38        7.89      7.89 o 
  -1   4   9       15.60       34.15      8.38 o 
   0   4   9      169.21      170.42     15.48 o 
   1   4   9        5.74        9.67      9.99 o 
   2   4   9      132.47      106.06     15.96 o 
   3   4   9       77.42      115.54     13.37 o 
   4   4   9      146.92      116.87     18.70 o 
   5   4   9      119.52      125.55     17.73 o 
   6   4   9        5.86        7.57     11.60 o 
   7   4   9       25.23       25.29     12.08 o 
   8   4   9        5.38        3.38      9.50 o 
   9   4   9       92.54      104.42     20.30 o 
 -15   5   9        5.08       12.40     11.60 o 
 -14   5   9        1.07       23.52      9.50 o 
 -13   5   9        9.20       15.95     10.15 o 
 -12   5   9       20.58        9.18     13.53 o 
 -11   5   9       17.80       16.11      9.34 o 
 -10   5   9       36.88       32.54     11.92 o 
  -9   5   9       48.31       26.10     13.05 o 
  -8   5   9       11.29       19.98     11.12 o 
  -7   5   9      371.51      321.95     26.14 o 
  -6   5   9       28.53       24.33     13.05 o 
  -5   5   9       30.78       63.31     11.28 o 
  -4   5   9        4.06       13.85      8.05 o 
  -3   5   9      145.48      178.13     17.89 o 
  -2   5   9        1.72        0.00      9.83 o 
  -1   5   9       86.57       69.78     14.18 o 
   0   5   9       34.58       44.79     12.41 o 
   1   5   9       18.30       10.79     11.60 o 
   2   5   9        7.73       12.56     10.63 o 
   3   5   9        0.06        7.25     11.76 o 
   4   5   9        4.58        0.00     11.11 o 
   5   5   9       10.14       14.18     10.63 o 
   6   5   9       15.42       18.20     13.21 o 
   7   5   9       60.63       62.19     18.05 o 
 -13   6   9        9.53       10.63     13.05 o 
 -12   6   9        9.44        0.00     13.53 o 
 -11   6   9        0.64        0.00      8.86 o 
 -10   6   9        0.59        9.50     10.31 o 
  -9   6   9        0.72       10.79      9.34 o 
  -8   6   9       36.65       40.92     10.79 o 
  -7   6   9       83.61       99.43     17.56 o 
  -6   6   9       70.86       39.48     17.72 o 
  -5   6   9        3.92        0.00     12.73 o 
  -4   6   9       21.96       30.29     11.92 o 
  -3   6   9        1.07        0.00     10.47 o 
  -2   6   9        0.00       13.05      8.38 o 
  -1   6   9        4.95       16.27      6.12 o 
   0   6   9       15.61        1.45     11.12 o 
   1   6   9        1.31        3.06      9.50 o 
   2   6   9       32.18       34.64     12.08 o 
   3   6   9        9.47       42.37      9.99 o 
   4   6   9       28.97       28.68     11.60 o 
   5   6   9       26.73       19.33     12.73 o 
  -9   7   9        0.02        0.00     13.37 o 
  -8   7   9        0.22        5.15     11.60 o 
  -7   7   9        0.57       11.92     11.92 o 
  -6   7   9        6.35        8.38     10.79 o 
  -5   7   9        4.04        3.38     13.05 o 
  -4   7   9        5.27        0.00     12.24 o 
  -3   7   9       37.90       14.98     15.47 o 
  -2   7   9        0.25        0.00     11.76 o 
  -1   7   9        1.69        0.00     10.15 o 
   0   7   9       25.51       25.61     15.95 o 
   1   7   9       26.54        0.00     14.02 o 
 -18   0  10        3.37        0.00     10.95 o 
 -17   0  10       37.53       22.39     13.69 o 
 -16   0  10       68.42       59.94     13.05 o 
 -15   0  10      155.18      181.51     19.99 o 
 -14   0  10       15.92       14.50     10.63 o 
 -13   0  10      303.41      314.60     22.10 o 
 -12   0  10       49.29       44.79     13.05 o 
 -11   0  10      229.39       75.00     13.55 o 
 -10   0  10     2691.82     2796.38     60.02 o 
  -9   0  10       24.68       18.37     11.92 o 
  -8   0  10      194.89      186.59     15.32 o 
  -7   0  10       21.37       16.11      6.61 o 
  -6   0  10       63.56       68.00     12.09 o 
  -5   0  10      584.68      606.63     26.68 o 
  -4   0  10      409.97      455.44     22.61 o 
  -3   0  10      453.12      457.98     22.13 o 
  -2   0  10      370.63      391.04     20.67 o 
  -1   0  10        6.43        4.83      7.09 o 
   0   0  10      127.83      146.86     16.12 o 
   1   0  10     5216.15     6153.46     85.77 o 
   2   0  10     2289.78     2594.26     56.28 o 
   3   0  10      488.27      537.66     28.43 o 
   4   0  10       65.13       52.05     12.73 o 
   5   0  10       94.68       91.05     12.89 o 
   6   0  10      100.88       99.44     16.44 o 
   7   0  10      171.38      194.42     19.18 o 
   8   0  10      192.22      203.78     22.41 o 
   9   0  10      174.46      131.70     20.63 o 
  10   0  10       82.56      150.82     19.82 o 
 -18   1  10       15.38       12.08     12.73 o 
 -17   1  10       14.47       20.94     11.92 o 
 -16   1  10       28.30       43.82     13.21 o 
 -15   1  10        7.15       21.42     10.15 o 
 -14   1  10        7.14        9.34     10.95 o 
 -13   1  10        5.09        8.86      9.34 o 
 -12   1  10       72.05       76.54     13.05 o 
 -11   1  10       36.77       22.72     10.96 o 
 -10   1  10      235.42      231.78     21.13 o 
  -9   1  10      192.33      231.25     18.38 o 
  -8   1  10        0.13        0.00      7.57 o 
  -7   1  10       33.78       21.43      7.41 o 
  -6   1  10        8.38       11.44      8.38 o 
  -5   1  10      297.19      277.42     18.24 o 
  -4   1  10        2.85       14.98      5.96 o 
  -3   1  10      128.98      165.08     13.86 o 
  -2   1  10       60.64       21.11     10.15 o 
  -1   1  10       77.85       44.32      9.99 o 
   0   1  10        0.55        3.06      7.73 o 
   1   1  10       22.42       20.14      9.83 o 
   2   1  10      283.18      372.36     23.72 o 
   3   1  10     1491.06     1551.39     45.95 o 
   4   1  10     1132.89     1148.57     41.96 o 
   5   1  10       11.54       28.51      9.99 o 
   6   1  10       77.66      111.67     14.18 o 
   7   1  10      137.93      117.34     15.80 o 
   8   1  10        8.66        0.00     11.12 o 
   9   1  10        1.71        0.00     14.66 o 
  10   1  10        0.13        1.77     10.79 o 
 -18   2  10        1.42        5.32     11.76 o 
 -17   2  10       54.47       28.20     16.76 o 
 -16   2  10        9.00        0.00     12.24 o 
 -15   2  10        0.34        2.90      8.38 o 
 -14   2  10        3.88        8.38     10.79 o 
 -13   2  10       23.71       30.29     12.89 o 
 -12   2  10        0.19        1.29      8.70 o 
 -10   2  10      605.83      657.61     30.71 o 
  -9   2  10      418.42      455.32     26.64 o 
  -8   2  10      877.48      848.48     33.67 o 
  -7   2  10       51.00       56.40     10.96 o 
  -6   2  10       13.69        8.05      8.22 o 
  -5   2  10      115.16      103.49     12.57 o 
  -4   2  10      226.99      229.37     18.07 o 
  -3   2  10      595.87      637.89     27.48 o 
  -2   2  10      196.22      175.46     16.93 o 
  -1   2  10     1041.21      970.39     33.71 o 
   0   2  10      171.65      161.72     17.09 o 
   1   2  10       86.64       93.31     11.93 o 
   2   2  10       53.26       48.66     13.53 o 
   3   2  10      278.04      305.37     22.42 o 
   4   2  10      130.77      116.38     15.15 o 
   5   2  10      137.58      117.51     16.44 o 
   6   2  10       26.01       47.20     11.92 o 
   7   2  10       53.31       40.92     13.70 o 
   8   2  10       32.11       20.94     13.69 o 
   9   2  10      100.90      100.88     18.69 o 
 -17   3  10        8.65       24.32     13.69 o 
 -16   3  10        2.04        0.00     11.92 o 
 -15   3  10        2.56        3.06     10.95 o 
 -14   3  10        4.79       10.31      9.67 o 
 -13   3  10        0.06        8.38      9.02 o 
 -12   3  10        1.76        0.00      9.66 o 
 -11   3  10      170.09      198.62     18.22 o 
 -10   3  10      348.46      326.30     24.21 o 
  -9   3  10       30.88       44.63     10.15 o 
  -8   3  10      179.79      153.02     16.45 o 
  -7   3  10       29.52        9.99     14.02 o 
  -6   3  10       64.43       36.10     12.41 o 
  -5   3  10       22.33        9.83      7.73 o 
  -4   3  10       26.83       35.60     10.79 o 
  -3   3  10       10.84        0.00      9.50 o 
  -2   3  10      126.25      141.21     15.31 o 
  -1   3  10       13.10       19.17      7.73 o 
   0   3  10       10.63        2.26      8.22 o 
   1   3  10      100.45       97.02     14.83 o 
   2   3  10      154.66      177.98     19.18 o 
   3   3  10        1.33       11.76      6.77 o 
   4   3  10       17.15       25.94     11.12 o 
   5   3  10       25.68       27.23      9.99 o 
   6   3  10       17.25       33.19     10.95 o 
   7   3  10       23.72       28.68     12.40 o 
   8   3  10       15.07        0.00     15.30 o 
 -16   4  10        5.68        8.86     12.08 o 
 -15   4  10        4.89       11.76     10.95 o 
 -14   4  10        6.48        6.28     12.08 o 
 -13   4  10        0.93        0.00     12.08 o 
 -12   4  10        1.03        1.45     10.15 o 
 -11   4  10       31.04       38.83     12.57 o 
 -10   4  10        0.72        0.00      9.66 o 
  -9   4  10      105.67       85.58     16.12 o 
  -8   4  10      333.65      308.03     23.88 o 
  -7   4  10      293.87      352.01     24.04 o 
  -6   4  10       10.51       21.91      8.86 o 
  -5   4  10      258.74      248.40     19.68 o 
  -4   4  10       20.06       10.79     10.79 o 
  -3   4  10       14.56       13.21      8.86 o 
  -2   4  10        0.91        0.00      9.18 o 
  -1   4  10        0.91        3.70      9.34 o 
   0   4  10       77.17       84.28     14.02 o 
   1   4  10       17.55       13.21      9.50 o 
   2   4  10       22.09       19.01     10.15 o 
   3   4  10       29.45       15.63     11.44 o 
   4   4  10        7.48        0.00     10.79 o 
   5   4  10        2.68       29.48      7.73 o 
   6   4  10       38.88       37.38     14.34 o 
   7   4  10       30.20       46.24     12.89 o 
 -14   5  10        5.62        0.00     12.08 o 
 -13   5  10        0.24        0.00     10.47 o 
 -12   5  10        8.34        0.00     14.01 o 
 -11   5  10        3.92        0.00     11.92 o 
 -10   5  10        3.38        0.00     11.28 o 
  -9   5  10        0.38        0.00     11.44 o 
  -8   5  10        8.12        9.83      9.83 o 
  -7   5  10        0.69        2.74      9.18 o 
  -6   5  10        2.17        0.00      9.34 o 
  -5   5  10        1.15       10.79      8.38 o 
  -4   5  10       30.86       20.30     14.34 o 
  -3   5  10       11.78       35.28     10.15 o 
  -2   5  10       14.11        5.48      9.99 o 
  -1   5  10       16.79       16.75     12.40 o 
   0   5  10        0.20        0.00     13.69 o 
   1   5  10       43.71       36.57     15.79 o 
   2   5  10        3.51        5.96      8.86 o 
   3   5  10        7.38        0.00     12.08 o 
   4   5  10        7.05       19.49      9.83 o 
   5   5  10        2.20        3.38     11.92 o 
   6   5  10        9.62       17.72     12.73 o 
 -12   6  10       16.79        3.54     17.56 o 
 -11   6  10        8.53       12.08     13.37 o 
 -10   6  10        0.13        0.00     10.31 o 
  -9   6  10        6.48        3.22      9.18 o 
  -8   6  10        3.08       22.23      8.05 o 
  -7   6  10       26.84       42.21     11.76 o 
  -6   6  10        7.61       20.14     11.44 o 
  -5   6  10        0.36        7.73     12.40 o 
  -4   6  10        0.12        0.00     12.08 o 
  -3   6  10       27.56       18.53     13.05 o 
  -2   6  10       64.02       45.12     19.01 o 
  -1   6  10        2.20       29.96      8.86 o 
   0   6  10       11.01        6.44     12.24 o 
   1   6  10        1.31       14.82      8.54 o 
   2   6  10        2.78        0.00     10.79 o 
   3   6  10        0.56        0.00     15.14 o 
  -7   7  10        0.40        0.00     13.85 o 
  -6   7  10        0.46       10.63      9.66 o 
  -5   7  10        2.77        0.00     10.15 o 
  -4   7  10        1.21        0.00     14.01 o 
  -3   7  10        9.96        0.00     12.24 o 
  -2   7  10        1.24       12.40     11.60 o 
  -1   7  10        0.22        5.32     11.11 o 
 -18   1  11        3.05        8.86      9.50 o 
 -17   1  11        3.69        6.60      9.67 o 
 -16   1  11       13.58       25.13     12.57 o 
 -15   1  11       16.53       23.84     12.40 o 
 -14   1  11       55.08       60.58     12.57 o 
 -13   1  11       11.16        5.32     12.08 o 
 -12   1  11      670.70      664.76     33.62 o 
 -10   1  11      236.28      216.61     19.84 o 
  -9   1  11       10.27        5.64      9.02 o 
  -8   1  11       10.90       19.65      9.34 o 
  -7   1  11       19.05        5.32      8.70 o 
  -6   1  11       18.33       25.29      8.22 o 
  -5   1  11       63.25       68.16     10.80 o 
  -4   1  11      125.52      150.24     15.48 o 
  -3   1  11        0.06        4.19      7.57 o 
  -2   1  11       10.49       21.59      8.54 o 
  -1   1  11      159.58      158.32     17.73 o 
   0   1  11      230.07      274.18     21.13 o 
   1   1  11        7.46       16.59     10.15 o 
   2   1  11      270.46      270.99     22.10 o 
   3   1  11      106.23      106.21     15.47 o 
   4   1  11        0.55        6.77      8.05 o 
   5   1  11       25.01       35.93     11.28 o 
   6   1  11        2.74        0.00     10.47 o 
   7   1  11        1.75        6.44     11.60 o 
   8   1  11        2.97        5.15     12.08 o 
 -17   2  11       15.08        6.93     13.05 o 
 -16   2  11       10.00       11.44     12.08 o 
 -15   2  11        0.91       18.52      9.18 o 
 -14   2  11       11.04       17.56      9.50 o 
 -13   2  11        8.27        0.00     13.05 o 
 -12   2  11        1.12        5.32     12.08 o 
 -11   2  11      507.00      457.84     27.78 o 
 -10   2  11       44.49       50.11     13.70 o 
  -8   2  11       56.73        0.00     10.47 o 
  -7   2  11        3.10        6.77      8.22 o 
  -6   2  11        1.97        4.51      5.80 o 
  -5   2  11       15.28        6.60     10.47 o 
  -4   2  11       40.64       44.15     11.44 o 
  -3   2  11      297.97      231.86     18.07 o 
  -2   2  11        2.05       10.15      8.54 o 
  -1   2  11      110.04      112.34     14.83 o 
   0   2  11       70.60       81.05     13.54 o 
   1   2  11      687.18      631.24     31.36 o 
   2   2  11       43.94       14.18     12.89 o 
   3   2  11        2.93       10.79      9.99 o 
   4   2  11       12.50        1.45     10.95 o 
   5   2  11      126.81      114.43     18.86 o 
   6   2  11       85.65       79.93     16.92 o 
   7   2  11        0.07        8.22     10.63 o 
   8   2  11      132.91      154.08     21.27 o 
 -16   3  11        6.82       18.69     10.15 o 
 -15   3  11        0.30        1.61     10.63 o 
 -14   3  11       23.91       12.40     12.73 o 
 -13   3  11       14.44       13.21     12.73 o 
 -12   3  11       49.23       21.11     11.76 o 
 -11   3  11        6.62        6.77     10.95 o 
 -10   3  11        0.78        0.00     10.15 o 
  -9   3  11        8.87       17.72      9.50 o 
  -8   3  11       10.16        0.00     10.95 o 
  -7   3  11        1.81        0.00      9.66 o 
  -5   3  11       82.22      116.51     15.15 o 
  -4   3  11       55.21       66.55     14.98 o 
  -3   3  11      135.02      136.86     16.93 o 
  -2   3  11        2.96        0.00      8.54 o 
  -1   3  11        6.58       23.68     10.15 o 
   0   3  11      136.19      111.22     16.44 o 
   1   3  11      257.02      263.06     23.23 o 
   2   3  11       66.91       31.58     13.86 o 
   3   3  11        9.02        8.54      8.54 o 
   4   3  11        6.04        0.00     13.53 o 
   5   3  11        9.43       18.85     10.79 o 
   6   3  11        1.44        1.61      9.18 o 
   7   3  11       46.82       41.73     15.31 o 
 -15   4  11        2.44        8.70     11.11 o 
 -14   4  11        0.06        0.00     11.92 o 
 -13   4  11        5.18       15.79     10.79 o 
 -12   4  11       18.02       42.69     13.21 o 
 -11   4  11       25.05       22.07     12.73 o 
 -10   4  11        8.37        5.64     11.92 o 
  -9   4  11       39.38       38.67     12.08 o 
  -8   4  11       15.66       27.06      9.50 o 
  -7   4  11        0.18       18.69      8.22 o 
  -6   4  11       31.95        6.61     11.92 o 
  -5   4  11       43.02       40.60     13.69 o 
  -4   4  11       26.28       19.65     12.24 o 
  -3   4  11      121.98      102.83     18.05 o 
  -2   4  11       30.43       37.38     14.18 o 
  -1   4  11      342.58      306.72     24.36 o 
   0   4  11        1.03        0.00     10.31 o 
   1   4  11       18.27       28.67     10.15 o 
   2   4  11       19.92       19.33     12.24 o 
   3   4  11       93.62      117.32     18.05 o 
   4   4  11        3.24        0.00     13.69 o 
   5   4  11        2.27       15.14     12.08 o 
   6   4  11       93.73       75.74     18.85 o 
 -13   5  11        1.09        0.00     13.37 o 
 -12   5  11        5.23       28.35     11.44 o 
 -11   5  11        7.07        8.05     10.31 o 
 -10   5  11        0.03        0.00     13.21 o 
  -9   5  11        2.94        0.00     11.76 o 
  -8   5  11       16.77        0.00     11.60 o 
  -7   5  11        3.00       14.82      8.70 o 
  -6   5  11        4.89       19.01     10.31 o 
  -5   5  11       45.79       43.66     15.14 o 
  -4   5  11       29.48       37.86     13.05 o 
  -3   5  11        1.36       49.94     16.27 o 
  -2   5  11       23.05       35.60      9.67 o 
  -1   5  11       13.92       33.18     10.95 o 
   0   5  11       16.51       32.38     11.60 o 
   1   5  11       14.87       22.23     11.92 o 
   2   5  11        9.53        0.00     12.40 o 
   3   5  11       25.82       16.92     13.53 o 
   4   5  11       21.23       35.12     12.40 o 
 -10   6  11       14.18       24.49     12.40 o 
  -9   6  11        9.04       11.92      9.50 o 
  -8   6  11        0.33       13.37      7.57 o 
  -7   6  11       13.07        4.99     13.21 o 
  -6   6  11        6.12        6.60     11.92 o 
  -5   6  11        4.01       27.87     10.47 o 
  -4   6  11       17.94       16.43     12.40 o 
  -3   6  11        0.12        4.99      9.50 o 
  -2   6  11        0.06        9.99      9.99 o 
  -1   6  11      106.00       62.53     18.53 o 
   0   6  11       10.58        0.00     13.21 o 
   1   6  11        0.14       17.56     11.11 o 
 -17   0  12        1.92        0.00     12.24 o 
 -16   0  12        0.19        0.00     11.92 o 
 -15   0  12        0.41        0.00     10.31 o 
 -14   0  12        3.85       10.31     10.95 o 
 -13   0  12        1.79        0.00     13.05 o 
 -12   0  12      403.62      326.35     27.11 o 
 -11   0  12     1333.32     1420.75     48.81 o 
 -10   0  12     1458.82     1648.57     50.79 o 
  -9   0  12      141.75      165.07     19.18 o 
  -8   0  12        1.06        5.96      7.09 o 
  -7   0  12       12.37       19.81      9.34 o 
  -6   0  12       42.01       39.15     10.47 o 
  -5   0  12      153.83      182.82     17.25 o 
  -4   0  12        8.78       12.73     10.15 o 
  -3   0  12       58.45       81.69     13.05 o 
  -2   0  12      144.93      114.29     15.96 o 
  -1   0  12       55.56       49.95     12.57 o 
   0   0  12      321.12      308.49     22.59 o 
   1   0  12      158.54      200.87     19.35 o 
   2   0  12       24.48       59.61     12.57 o 
   3   0  12        6.77       11.28      9.34 o 
   4   0  12      495.34      541.00     32.13 o 
   5   0  12      146.51      172.15     20.79 o 
   6   0  12        5.52        8.22     14.50 o 
   7   0  12       91.32      151.31     20.63 o 
 -17   1  12        0.74        0.00     12.08 o 
 -16   1  12        2.50        9.83      9.02 o 
 -15   1  12        1.00        1.61     10.95 o 
 -14   1  12        9.28       20.78      9.83 o 
 -13   1  12      469.05      421.99     29.87 o 
 -12   1  12        8.32       14.98     10.95 o 
 -11   1  12        2.27        0.00      9.99 o 
 -10   1  12        3.02        0.00     10.95 o 
  -9   1  12       32.59       30.77      8.54 o 
  -8   1  12       13.57        3.54     10.79 o 
  -7   1  12        5.77        3.54      9.83 o 
  -6   1  12       26.52       23.36     11.28 o 
  -5   1  12        6.37       14.01      8.54 o 
  -4   1  12      152.28      134.77     15.96 o 
  -3   1  12        2.55        1.13      8.86 o 
  -2   1  12      267.93      224.70     20.65 o 
  -1   1  12      343.54      386.31     25.33 o 
   0   1  12       58.36       34.32     11.12 o 
   1   1  12      100.42      150.52     18.37 o 
   2   1  12      287.93      323.25     23.87 o 
   3   1  12      104.81      116.20     17.41 o 
   4   1  12       80.77       96.20     15.95 o 
   5   1  12       27.16        1.61     13.53 o 
   6   1  12       13.31       21.59     14.82 o 
   7   1  12      106.88      129.89     20.31 o 
 -16   2  12        2.69        8.54     11.60 o 
 -15   2  12        1.87        0.00     13.05 o 
 -14   2  12       58.94       78.63     13.86 o 
 -13   2  12       53.85       78.14     15.63 o 
 -12   2  12       52.91       48.01     16.43 o 
 -11   2  12      204.40      253.47     22.90 o 
 -10   2  12        1.04        0.00     10.79 o 
  -9   2  12      130.63      148.61     17.09 o 
  -8   2  12      108.25      106.53     14.51 o 
  -7   2  12       91.70       90.09     15.15 o 
  -6   2  12       43.53       53.81     12.08 o 
  -5   2  12       11.62        1.29      9.99 o 
  -4   2  12      180.18      137.05     16.12 o 
  -3   2  12        2.90        9.83      8.22 o 
  -2   2  12      128.18       84.30     15.47 o 
  -1   2  12       16.90       24.49      9.99 o 
   0   2  12      291.23      287.78     22.10 o 
   1   2  12       52.87       72.67     12.89 o 
   2   2  12      410.82      427.85     29.86 o 
   3   2  12       34.89       29.64     14.18 o 
   4   2  12       20.58        7.73     13.69 o 
   5   2  12       36.37       53.81     10.96 o 
   6   2  12        7.80        8.54     10.15 o 
 -16   3  12        0.37        0.00      9.83 o 
 -15   3  12       55.32       23.68     15.79 o 
 -14   3  12        3.24        0.00     14.34 o 
 -13   3  12       30.29       49.78     14.34 o 
 -12   3  12        0.32       28.35     10.47 o 
 -11   3  12        2.56        1.45      9.50 o 
 -10   3  12        0.94       11.28     12.08 o 
  -9   3  12       13.50       23.20      9.99 o 
  -8   3  12        3.13        6.77      8.54 o 
  -7   3  12        1.13        0.00      7.57 o 
  -6   3  12        2.65       13.05      8.86 o 
  -5   3  12        1.84        0.00      9.18 o 
  -4   3  12       88.33       52.37     14.18 o 
  -3   3  12       49.05       47.53     11.28 o 
  -2   3  12       68.34       30.78     13.86 o 
  -1   3  12       25.20       26.10      9.67 o 
   0   3  12       71.18       85.89     15.47 o 
   1   3  12      147.75      122.18     19.50 o 
   2   3  12      119.85      135.54     21.60 o 
   3   3  12       99.49      109.74     19.50 o 
   4   3  12        3.11        0.00     10.47 o 
   5   3  12       17.31       24.00     12.08 o 
 -14   4  12        6.22       15.63     11.60 o 
 -13   4  12       29.91       43.34     13.21 o 
 -12   4  12       20.79       25.78     12.89 o 
 -11   4  12       10.67       12.40     12.89 o 
 -10   4  12        0.01        1.45      9.99 o 
  -9   4  12       10.13       10.31     10.95 o 
  -8   4  12        4.90       13.05      9.02 o 
  -7   4  12        6.50        0.00     11.60 o 
  -6   4  12        8.32        9.99     10.63 o 
  -5   4  12       70.91       51.08     12.09 o 
  -4   4  12       71.37       47.05     14.18 o 
  -3   4  12       37.97       30.13     11.92 o 
  -2   4  12      436.34      366.55     27.92 o 
  -1   4  12       52.88       59.45     15.31 o 
   0   4  12       41.27       25.94     15.31 o 
   1   4  12       23.72       39.15     12.89 o 
   2   4  12       24.26       29.16     13.69 o 
   3   4  12        0.02       16.75     12.08 o 
   4   4  12       34.18       28.03     16.43 o 
 -12   5  12        1.98        5.32     10.95 o 
 -11   5  12        0.13        0.00     11.76 o 
 -10   5  12        0.01        3.38     12.40 o 
  -9   5  12       33.43       43.98     12.24 o 
  -8   5  12        0.81        0.00     12.24 o 
  -7   5  12        0.07        0.00     11.92 o 
  -6   5  12       11.92       10.95     11.60 o 
  -5   5  12        1.02        0.00     12.08 o 
  -4   5  12        7.48        0.00     13.05 o 
  -3   5  12        1.70        0.00     11.60 o 
  -2   5  12        7.68       11.28     11.28 o 
  -1   5  12        3.73       31.09      9.99 o 
   0   5  12       38.99       26.74     16.11 o 
   1   5  12        6.15       42.85     10.47 o 
   2   5  12        0.43       17.72     11.11 o 
  -8   6  12       34.84       39.15     13.53 o 
  -7   6  12        3.98        3.54     10.79 o 
  -6   6  12       28.00       34.96     12.40 o 
  -5   6  12        2.31       20.94     10.47 o 
  -4   6  12        1.32        8.70     12.73 o 
  -3   6  12        2.90        0.00     13.85 o 
  -2   6  12        6.84        0.00     11.28 o 
 -16   1  13        6.14        8.70     13.21 o 
 -15   1  13        0.01        0.00      8.05 o 
 -14   1  13       57.69       55.43     14.98 o 
 -13   1  13       17.36       47.04     14.02 o 
 -12   1  13        7.79       19.01     14.34 o 
 -11   1  13       73.39       93.30     15.15 o 
 -10   1  13       18.08        5.48     10.95 o 
  -9   1  13       11.73       12.08      8.38 o 
  -8   1  13        5.96        0.00     11.11 o 
  -7   1  13        7.52       26.10      9.67 o 
  -6   1  13       46.82       64.61     11.92 o 
  -5   1  13       23.58       36.25      9.83 o 
  -4   1  13        1.08        0.00     11.11 o 
  -3   1  13       27.99       39.47     10.63 o 
  -2   1  13        3.04        2.74     11.11 o 
  -1   1  13       57.47       53.65     14.02 o 
   0   1  13       73.56       89.11     15.31 o 
   1   1  13        1.78        0.00     10.79 o 
   2   1  13        4.42        7.57     11.11 o 
   3   1  13       71.63       47.53     12.89 o 
   4   1  13        0.22        9.99     10.79 o 
   5   1  13       11.81        0.00     15.30 o 
 -16   2  13        5.96        7.09     13.53 o 
 -15   2  13       17.72       22.07     10.31 o 
 -14   2  13       45.28       27.71     14.82 o 
 -13   2  13       10.60       18.85     12.73 o 
 -12   2  13      245.99      269.31     22.74 o 
 -11   2  13       85.40       89.27     18.69 o 
 -10   2  13        3.15        4.35     11.76 o 
  -9   2  13        7.47        6.93      8.22 o 
  -8   2  13        0.75       10.95      9.02 o 
  -7   2  13       14.20       14.82      9.18 o 
  -6   2  13       12.75        6.77      8.54 o 
  -5   2  13        6.47        2.74     11.60 o 
  -4   2  13      114.48       91.87     16.60 o 
  -3   2  13       38.26       31.42     11.60 o 
  -2   2  13       48.42       45.92     11.60 o 
  -1   2  13       19.75       22.71     11.44 o 
   0   2  13      212.24      243.47     23.70 o 
   1   2  13       33.74       30.29     14.02 o 
   2   2  13        0.01       17.24      9.34 o 
   3   2  13       15.31        6.60     13.69 o 
   4   2  13       10.01        0.00     14.01 o 
   5   2  13        3.79       10.63     11.60 o 
 -15   3  13        6.86        8.86     14.98 o 
 -14   3  13       32.64       48.01     15.47 o 
 -13   3  13       40.85       24.81     12.41 o 
 -12   3  13        0.66        0.00     12.73 o 
 -11   3  13       26.91       44.79     12.40 o 
 -10   3  13        4.36       13.53     10.79 o 
  -9   3  13       33.85       28.03     13.05 o 
  -8   3  13        9.41        1.45      9.50 o 
  -7   3  13        1.31        0.00      9.83 o 
  -6   3  13      109.39       68.49     15.15 o 
  -5   3  13        4.42        9.99     11.11 o 
  -4   3  13       11.70        0.00     11.44 o 
  -3   3  13       26.94        0.00     14.82 o 
  -2   3  13       77.92       88.47     17.40 o 
  -1   3  13       12.16        3.06     10.63 o 
   0   3  13       47.82       61.87     15.47 o 
   1   3  13      185.92      161.21     23.05 o 
   2   3  13       27.82       29.64     11.44 o 
   3   3  13        4.93       25.77     12.89 o 
   4   3  13       57.49       98.12     17.08 o 
 -13   4  13       20.12       38.82     12.73 o 
 -12   4  13       13.94        3.38     14.66 o 
 -11   4  13        0.87        0.00     10.47 o 
 -10   4  13       10.65        6.44     13.53 o 
  -9   4  13        0.07       22.23      9.02 o 
  -8   4  13        0.12        6.28      9.83 o 
  -7   4  13        0.36        9.34      9.34 o 
  -6   4  13        0.85        0.00     10.63 o 
  -5   4  13        5.79        0.00     12.40 o 
  -4   4  13        0.09        6.12     10.47 o 
  -3   4  13        2.81        0.00     13.05 o 
  -2   4  13       21.61       65.24     13.37 o 
  -1   4  13       25.29       35.60     13.05 o 
   0   4  13       43.86       23.20     14.82 o 
   1   4  13       85.02       85.40     17.89 o 
   2   4  13       74.63      109.41     20.46 o 
 -10   5  13       14.31        0.00     14.50 o 
  -9   5  13        0.45        0.00     12.56 o 
  -8   5  13        9.27       17.08      9.99 o 
  -7   5  13       22.64       35.60     14.66 o 
  -6   5  13       12.00        0.00     13.53 o 
  -5   5  13        7.26        1.61     10.31 o 
  -4   5  13       50.99       40.76     16.59 o 
  -3   5  13       99.30      101.04     17.24 o 
  -2   5  13        8.49        6.93     11.76 o 
  -1   5  13       15.54       53.00     11.44 o 
 -15   0  14       11.30       12.08     14.82 o 
 -14   0  14        0.11        0.00     13.37 o 
 -13   0  14        9.72        0.00     13.21 o 
 -12   0  14       18.66       20.14     13.21 o 
 -11   0  14       13.85       12.08     11.92 o 
 -10   0  14       28.72       19.17     11.44 o 
  -9   0  14       20.40       36.09     10.79 o 
  -8   0  14      127.69      145.38     18.86 o 
  -7   0  14      131.33      122.82     15.31 o 
  -6   0  14       97.88       98.63     15.63 o 
  -5   0  14      242.90      271.25     23.22 o 
  -4   0  14       81.29       69.77     15.63 o 
  -3   0  14        0.29       23.03      9.83 o 
  -2   0  14       18.65        8.86     11.92 o 
  -1   0  14      116.71      156.65     22.24 o 
   0   0  14       29.07       52.68     14.02 o 
   1   0  14       94.77      145.68     19.66 o 
   2   0  14       25.15       36.57     14.98 o 
   3   0  14       64.97       38.03     17.24 o 
 -15   1  14        3.63       26.26     10.95 o 
 -14   1  14       39.08       30.29     12.41 o 
 -13   1  14        1.83        0.00     10.31 o 
 -12   1  14        3.08        3.22     11.76 o 
 -11   1  14        8.61        0.00     12.40 o 
 -10   1  14        0.77       10.47      9.83 o 
  -9   1  14        5.00       16.11      9.99 o 
  -8   1  14        4.35        5.80     10.95 o 
  -7   1  14      141.24      144.42     17.73 o 
  -6   1  14       13.47        9.99      9.99 o 
  -5   1  14      191.91      198.63     21.93 o 
  -4   1  14        5.76        5.80     12.56 o 
  -3   1  14       13.02       17.56     10.79 o 
  -2   1  14        0.18        8.86      9.66 o 
  -1   1  14        0.06        6.12      8.86 o 
   0   1  14        0.07       12.56      8.86 o 
   1   1  14      114.60      134.25     20.47 o 
   2   1  14        0.26       15.14     10.47 o 
   3   1  14       18.10       20.94     15.47 o 
 -14   2  14        1.72        0.00     12.08 o 
 -13   2  14        0.01        0.00     12.56 o 
 -12   2  14       94.20      132.95     19.66 o 
 -11   2  14      195.23      209.75     24.18 o 
 -10   2  14        0.02        0.00     11.76 o 
  -9   2  14        9.31        0.00      9.50 o 
  -8   2  14        3.51        0.00     11.11 o 
  -7   2  14        5.75        5.96      9.34 o 
  -6   2  14        8.50        1.45     11.60 o 
  -5   2  14        0.08        0.00     10.15 o 
  -4   2  14       72.76       65.58     12.89 o 
  -3   2  14       26.16       30.13      8.54 o 
  -2   2  14        3.96       10.79      9.34 o 
  -1   2  14       12.50       23.52      9.02 o 
   0   2  14       20.86       22.55     14.98 o 
   1   2  14       60.16       79.92     18.21 o 
   2   2  14        2.15        0.00     13.05 o 
 -13   3  14        2.29        0.00     14.18 o 
 -12   3  14       46.91       66.38     15.31 o 
 -11   3  14        4.98       21.59     10.15 o 
 -10   3  14        3.99        0.00     11.28 o 
  -9   3  14        0.72        3.22     11.28 o 
  -8   3  14        0.16        0.00     10.15 o 
  -7   3  14        4.46        3.06     12.24 o 
  -6   3  14        7.43       14.01      9.67 o 
  -5   3  14       13.11       29.64     12.24 o 
  -4   3  14       44.90       45.60     12.73 o 
  -3   3  14      106.32      124.09     17.89 o 
  -2   3  14        5.37       14.50     13.37 o 
  -1   3  14       48.49       19.82     18.04 o 
   0   3  14       41.36       16.92     15.95 o 
   1   3  14       57.68       68.15     13.86 o 
 -11   4  14       16.60       17.72     14.18 o 
 -10   4  14        8.65       36.41     14.34 o 
  -9   4  14       17.30       22.23     12.73 o 
  -8   4  14        0.43       16.91      8.86 o 
  -7   4  14        2.82       11.76     13.69 o 
  -6   4  14        0.00        0.00     11.76 o 
  -5   4  14        5.24       21.75     10.15 o 
  -4   4  14        6.67        8.38      9.99 o 
  -3   4  14       49.16       35.77     16.92 o 
  -2   4  14       12.34        0.00     13.85 o 
  -1   4  14       21.04        0.00     14.82 o 
 -13   1  15       29.98       13.85     12.24 o 
 -12   1  15       45.64       79.43     14.18 o 
 -11   1  15        3.57       16.43     13.21 o 
 -10   1  15        9.39        0.00     13.21 o 
  -9   1  15        1.18        0.00     13.05 o 
  -8   1  15        2.09       28.35     10.15 o 
  -7   1  15        7.33        0.00     11.44 o 
  -6   1  15       28.35       29.80     13.37 o 
  -5   1  15        0.92       22.07      9.66 o 
  -4   1  15        2.12        4.83      9.99 o 
  -3   1  15       45.81       48.33     13.69 o 
  -2   1  15       11.75       27.87     14.98 o 
  -1   1  15       15.02       35.28     13.37 o 
   0   1  15        5.81       15.46     13.69 o 
   1   1  15        1.41        0.00     14.18 o 
 -12   2  15        0.61        0.00      9.50 o 
 -11   2  15        6.44        1.61     11.92 o 
 -10   2  15        0.94        4.99     11.11 o 
  -9   2  15        6.09        0.00     13.05 o 
  -8   2  15       25.48       27.55     14.34 o 
  -7   2  15       59.20       53.33     13.37 o 
  -6   2  15       36.81       38.67     13.69 o 
  -5   2  15        6.68        6.44     12.40 o 
  -4   2  15        5.33       32.70      8.38 o 
  -3   2  15        6.72        0.00     13.05 o 
  -2   2  15        8.76        0.00     13.85 o 
  -1   2  15        8.93        8.70     13.85 o 
   0   2  15        0.81        3.54     11.76 o 
 -11   3  15        4.32        5.32     11.92 o 
 -10   3  15        0.62        0.00     11.28 o 
  -9   3  15        0.69        0.00     14.50 o 
  -8   3  15        0.08        3.38     12.73 o 
  -7   3  15        9.42       28.83     11.60 o 
  -6   3  15       31.18       25.45     12.73 o 
  -5   3  15       24.21        3.38     14.02 o 
  -4   3  15        3.52        0.00     14.66 o 
  -3   3  15        0.00        0.00     14.18 o 
  -2   3  15        2.69        0.00     10.47 o 
 -11   0  16        0.50        0.00     10.63 o 
 -10   0  16        5.05       15.63      9.02 o 
  -9   0  16        2.28        0.00     11.76 o 
  -8   0  16      147.49      102.19     20.47 o 
  -7   0  16        6.32       13.53     10.47 o 
  -6   0  16        8.39        0.00     11.60 o 
  -5   0  16       18.81       44.46     11.28 o 
  -4   0  16        4.87       15.46     10.79 o 
  -3   0  16        5.04        5.32     13.21 o 
 -11   1  16        3.73        0.00     11.92 o 
 -10   1  16        0.95        8.70     11.28 o 
  -9   1  16       11.15       29.48     15.14 o 
  -8   1  16       17.47       12.08     13.37 o 
  -7   1  16        2.32        0.00     12.73 o 
  -6   1  16        8.87        0.00     11.76 o 
  -5   1  16        1.60        6.93      9.99 o 
  -4   1  16        4.25        0.00     14.01 o 
  -3   1  16       31.66       38.99     16.59 o 
  -9   2  16        0.21        0.00     11.28 o 
  -8   2  16        2.19        1.77     13.85 o 
  -7   2  16       16.54       29.96     16.59 o 
  -6   2  16        3.42        1.77     12.40 o 
  -5   2  16        8.67        8.86     12.89 o 
                                                 
